# Supplementary material for: 4-[(2,4-Difluoro­phen­yl)hydrazinyl­idene]-3-methyl-5-oxo-4,5-dihydro-1H-pyrazole-1-carbothio­amide
Source: Acta Crystallogr Sect E Struct Rep Online. 2011 Oct 29;67(Pt 11):o3116. doi: 10.1107/S1600536811044576 (PMC3247501; doi:10.1107/S1600536811044576)
Supplement: Supplementary file 2 [file e-67-o3116-Isup2.hkl]

# 
# h,k,l, Fc-squared, Fo-squared, sigma(Fo-squared) and status flag 
# 
data_I
_shelx_title ' bk107_0m in P-1 (100K)' 
_shelx_refln_list_code          4 
_shelx_F_calc_maximum      135.12 
_exptl_crystal_F_000       304.00 
_reflns_d_resolution_high  0.6732 
 
loop_ 
 _symmetry_equiv_pos_as_xyz 
 'x, y, z' 
 '-x, -y, -z' 
 
_cell_length_a     7.9003 
_cell_length_b     8.2400 
_cell_length_c    10.1378 
_cell_angle_alpha 103.409 
_cell_angle_beta   99.864 
_cell_angle_gamma  99.372 
 
_shelx_F_squared_multiplier     1.000 
 
loop_ 
 _refln_index_h 
 _refln_index_k 
 _refln_index_l 
 _refln_F_squared_calc 
 _refln_F_squared_meas 
 _refln_F_squared_sigma 
 _refln_observed_status 
   1   0   0     1113.62     1111.93      8.08 o 
   2   0   0       48.58       41.42      0.59 o 
   3   0   0     1210.29     1195.95      8.50 o 
   4   0   0      453.89      476.80      4.43 o 
   5   0   0      454.57      463.81      4.74 o 
   6   0   0       19.82       17.43      1.08 o 
   7   0   0      131.85      126.42      3.15 o 
   8   0   0      120.17      122.74      3.89 o 
   9   0   0       47.25       46.97      4.20 o 
  10   0   0       24.54       20.72      3.15 o 
  11   0   0       13.72       14.19      2.98 o 
 -11   1   0       40.03       41.11      4.51 o 
 -10   1   0        2.27        1.50      1.80 o 
  -9   1   0       71.19       75.73      2.93 o 
  -8   1   0      274.63      271.82      5.17 o 
  -7   1   0       39.15       40.32      1.94 o 
  -6   1   0      324.61      317.53      4.00 o 
  -5   1   0      129.98      140.22      2.27 o 
  -4   1   0       47.60       55.34      1.36 o 
  -3   1   0      196.59      177.81      1.56 o 
  -2   1   0       57.87       50.06      0.54 o 
  -1   1   0        5.81        4.41      0.24 o 
   0   1   0     2403.43     2361.92     16.91 o 
   1   1   0     2856.23     2839.57     28.31 o 
   2   1   0      466.87      451.81      2.97 o 
   3   1   0      601.99      595.39      3.60 o 
   4   1   0      246.09      251.83      3.22 o 
   5   1   0      747.20      796.07      9.10 o 
   6   1   0      135.23      138.73      2.79 o 
   7   1   0       23.63       21.18      2.60 o 
   8   1   0       16.85       18.84      2.72 o 
   9   1   0       15.69       14.80      3.70 o 
  10   1   0        1.69        0.60      1.55 o 
  11   1   0        3.66        3.08      2.10 o 
 -11   2   0        8.47        7.12      1.84 o 
 -10   2   0       18.88       21.91      2.11 o 
  -9   2   0      262.74      261.97      5.45 o 
  -8   2   0      105.51      103.91      3.17 o 
  -7   2   0      178.85      184.52      3.88 o 
  -6   2   0        4.71        6.76      1.06 o 
  -5   2   0       83.06       78.73      1.36 o 
  -4   2   0      580.22      607.37      4.43 o 
  -3   2   0        0.03        0.49      0.20 o 
  -2   2   0      439.28      473.95      3.20 o 
  -1   2   0      181.48      166.46      1.89 o 
   0   2   0      442.36      457.66      3.57 o 
   1   2   0      433.35      469.37      3.52 o 
   2   2   0      373.54      339.21      2.68 o 
   3   2   0      514.80      573.86      4.01 o 
   4   2   0      164.66      188.23      1.73 o 
   5   2   0      120.73      116.04      2.03 o 
   6   2   0       74.80       73.82      3.55 o 
   7   2   0       40.85       41.15      4.88 o 
   8   2   0       11.51       12.00      2.25 o 
   9   2   0        0.76       -0.72      1.37 o 
  10   2   0      133.26      117.05      6.41 o 
 -11   3   0        0.71        1.31      1.21 o 
 -10   3   0       39.09       39.37      3.39 o 
  -9   3   0       12.86       12.81      1.58 o 
  -8   3   0      694.64      720.22      9.28 o 
  -7   3   0       28.58       35.18      2.60 o 
  -6   3   0      202.72      205.79      4.42 o 
  -5   3   0     1716.27     1760.83     11.19 o 
  -4   3   0      635.52      631.42      4.82 o 
  -3   3   0       48.37       57.63      1.00 o 
  -2   3   0       26.67       28.23      0.78 o 
  -1   3   0        5.97        4.54      0.37 o 
   0   3   0       72.66       79.80      1.06 o 
   1   3   0     1090.14     1061.24      6.79 o 
   2   3   0      132.53      140.37      1.71 o 
   3   3   0        5.17        7.26      0.49 o 
   4   3   0      120.29      128.74      1.77 o 
   5   3   0      834.70      813.33      8.58 o 
   6   3   0      503.78      487.50      8.54 o 
   7   3   0      172.39      159.25      8.98 o 
   8   3   0        1.75        4.55      1.78 o 
   9   3   0       29.17       27.99      5.63 o 
  10   3   0       49.57       47.94      4.84 o 
 -11   4   0       14.07       14.46      1.98 o 
 -10   4   0       69.36       76.40      3.26 o 
  -9   4   0       30.57       31.86      2.39 o 
  -8   4   0        0.04       -0.01      0.74 o 
  -7   4   0       93.83       95.05      3.25 o 
  -6   4   0        2.42        1.88      0.71 o 
  -5   4   0      566.30      583.34      4.97 o 
  -4   4   0      398.75      417.19      3.81 o 
  -3   4   0      256.68      260.82      2.37 o 
  -2   4   0     2896.75     2836.75     16.58 o 
  -1   4   0       38.93       41.67      0.94 o 
   0   4   0     1006.65     1159.23      9.50 o 
   1   4   0       26.24       19.87      0.62 o 
   2   4   0      291.69      268.06      2.90 o 
   3   4   0       12.62       12.64      0.74 o 
   4   4   0      119.23      110.14      1.87 o 
   5   4   0       37.59       36.83      3.94 o 
   6   4   0       18.47       16.40      1.71 o 
   7   4   0      105.16       98.36      4.93 o 
   8   4   0        0.68        1.46      1.56 o 
   9   4   0       28.46       27.52      3.71 o 
 -11   5   0       16.29       13.69      2.26 o 
 -10   5   0        1.55        1.79      1.16 o 
  -9   5   0       60.17       58.50      3.89 o 
  -8   5   0      102.30      108.69      3.87 o 
  -7   5   0        2.32        1.96      0.90 o 
  -6   5   0       27.15       32.90      2.32 o 
  -5   5   0        0.54        0.69      0.45 o 
  -4   5   0       90.85       95.76      2.73 o 
  -3   5   0        0.29        0.07      0.35 o 
  -2   5   0      270.80      301.19      3.65 o 
  -1   5   0      128.63      121.14      1.89 o 
   0   5   0       57.04       68.53      1.20 o 
   1   5   0      224.28      193.27      2.03 o 
   2   5   0       10.41        9.26      0.69 o 
   3   5   0      303.06      286.99      3.40 o 
   4   5   0      147.97      145.68      3.30 o 
   5   5   0      153.82      166.70      2.91 o 
   6   5   0      151.62      149.92      4.24 o 
   7   5   0        1.32        3.20      1.65 o 
   8   5   0        9.48        7.52      2.34 o 
   9   5   0       52.07       54.10      5.12 o 
 -10   6   0        6.05        5.92      1.64 o 
  -9   6   0       21.17       17.39      2.71 o 
  -8   6   0       27.60       22.52      2.86 o 
  -7   6   0       33.70       35.46      3.25 o 
  -6   6   0       49.04       51.27      2.10 o 
  -5   6   0        0.05        0.07      0.44 o 
  -4   6   0       17.10       17.83      1.32 o 
  -3   6   0      151.38      137.60      2.95 o 
  -2   6   0       52.08       46.37      1.46 o 
  -1   6   0       31.60       36.20      1.16 o 
   0   6   0      616.76      634.01      4.57 o 
   1   6   0      123.78      120.15      2.12 o 
   2   6   0      197.14      181.31      2.72 o 
   3   6   0        2.77        1.61      0.59 o 
   4   6   0        1.37        3.81      1.20 o 
   5   6   0       48.87       60.98      7.23 o 
   6   6   0       80.49       76.22      3.49 o 
   7   6   0       48.67       38.56      4.13 o 
   8   6   0       45.70       42.38      4.47 o 
 -10   7   0       40.28       43.81      5.09 o 
  -9   7   0       18.72       24.70      3.28 o 
  -8   7   0       51.15       51.91      4.20 o 
  -7   7   0       72.78       72.77      3.18 o 
  -6   7   0      164.01      175.79      4.15 o 
  -5   7   0      306.41      296.55      4.50 o 
  -4   7   0       98.68       92.87      2.35 o 
  -3   7   0      146.81      146.84      2.89 o 
  -2   7   0       96.74       94.07      2.25 o 
  -1   7   0      144.28      154.19      2.87 o 
   0   7   0       32.73       30.69      1.81 o 
   1   7   0      471.41      472.96      5.46 o 
   2   7   0      330.32      305.35      4.26 o 
   3   7   0       90.10       95.51      3.16 o 
   4   7   0      177.25      179.63      5.05 o 
   5   7   0        9.31        9.74      1.61 o 
   6   7   0       21.12       19.38      2.92 o 
   7   7   0        1.78        0.39      1.29 o 
 -10   8   0        3.15        2.34      1.86 o 
  -9   8   0        2.76        1.43      1.73 o 
  -8   8   0      120.27      115.71      5.48 o 
  -7   8   0      314.92      333.47      7.19 o 
  -6   8   0       12.57       13.58      2.22 o 
  -5   8   0        0.59        2.25      0.79 o 
  -4   8   0       17.19       15.80      1.43 o 
  -3   8   0       96.71       89.80      3.64 o 
  -2   8   0        0.43        1.28      0.63 o 
  -1   8   0      191.60      175.63      4.17 o 
   0   8   0        0.35        3.50      0.94 o 
   1   8   0       28.74       33.03      1.83 o 
   2   8   0       47.09       41.34      1.87 o 
   3   8   0       34.73       39.10      1.90 o 
   4   8   0       75.00       77.97      2.64 o 
   5   8   0       70.18       64.70      3.85 o 
   6   8   0       48.41       45.01      3.64 o 
  -9   9   0        2.67        3.54      1.91 o 
  -8   9   0        0.38        2.02      1.55 o 
  -7   9   0        2.78        3.25      1.32 o 
  -6   9   0       14.51       16.03      2.92 o 
  -5   9   0      140.17      141.38      3.67 o 
  -4   9   0       18.75       14.58      1.45 o 
  -3   9   0        3.94        2.50      0.84 o 
  -2   9   0       18.94       15.56      1.65 o 
  -1   9   0       99.74       99.55      3.51 o 
   0   9   0        5.36        3.95      1.07 o 
   1   9   0       15.16       14.72      1.63 o 
   2   9   0       10.84       12.44      1.38 o 
   3   9   0       33.85       35.79      2.12 o 
   4   9   0      106.57      115.40      4.84 o 
   5   9   0        2.18        2.07      2.88 o 
  -8  10   0        0.04        0.67      2.39 o 
  -7  10   0       94.44       95.42      4.24 o 
  -6  10   0       17.02       14.58      1.96 o 
  -5  10   0      169.37      174.93      4.95 o 
  -4  10   0      246.63      255.16      5.95 o 
  -3  10   0        5.29        5.46      1.56 o 
  -2  10   0      111.39      121.73      3.98 o 
  -1  10   0        8.89        6.59      1.35 o 
   0  10   0       19.17       20.81      2.10 o 
   1  10   0       29.50       30.05      2.38 o 
   2  10   0      129.82      141.75      4.35 o 
   3  10   0      182.88      190.09      6.53 o 
   4  10   0        9.61        9.41      3.52 o 
  -6  11   0        9.96        8.90      1.88 o 
  -5  11   0       64.95       72.49      3.70 o 
  -4  11   0       42.61       43.39      3.11 o 
  -3  11   0       10.60       10.19      1.73 o 
  -2  11   0       38.06       31.08      4.84 o 
   0  11   0       61.01       57.24      4.73 o 
   1  11   0       21.77       19.30      3.03 o 
   2  11   0        0.02        2.04      1.96 o 
   2 -12   1       63.90       62.50      8.19 o 
   3 -12   1        9.41        7.03      3.47 o 
  -2 -11   1       10.97        8.15      3.61 o 
  -1 -11   1       89.10       91.60      5.31 o 
   0 -11   1        7.74        7.16      2.22 o 
   1 -11   1       66.66       64.44      3.17 o 
   2 -11   1        4.04        3.43      1.27 o 
   3 -11   1        4.66        2.20      1.26 o 
   4 -11   1        3.30        2.33      1.07 o 
   5 -11   1       35.01       34.77      2.98 o 
   6 -11   1       13.19        8.10      1.84 o 
  -4 -10   1        0.30       -1.97      2.19 o 
  -3 -10   1       85.57       74.64      6.86 o 
  -2 -10   1      212.03      240.33      8.04 o 
  -1 -10   1       19.94       21.25      3.45 o 
   0 -10   1       41.67       43.05      2.63 o 
   1 -10   1        0.79        2.44      1.01 o 
   2 -10   1       24.20       23.62      2.10 o 
   3 -10   1        2.10        2.09      0.87 o 
   4 -10   1        0.26        0.37      0.82 o 
   5 -10   1       47.70       45.84      3.26 o 
   6 -10   1        3.83        1.74      1.30 o 
   7 -10   1       54.86       49.95      3.61 o 
   8 -10   1       13.86       12.63      2.75 o 
  -4  -9   1       16.03       11.98      3.09 o 
  -3  -9   1        0.09        0.88      0.82 o 
  -2  -9   1      121.18      120.57      3.15 o 
  -1  -9   1       24.46       17.20      1.78 o 
   0  -9   1       67.91       67.49      2.83 o 
   1  -9   1       25.57       25.05      2.04 o 
   2  -9   1       53.44       48.49      2.40 o 
   3  -9   1      326.18      321.90      5.77 o 
   4  -9   1        7.46        5.53      1.02 o 
   5  -9   1       54.95       55.40      2.92 o 
   6  -9   1       75.74       79.04      3.51 o 
   7  -9   1        4.34        3.72      1.32 o 
   8  -9   1        4.00        4.04      2.16 o 
   9  -9   1       20.85       20.81      3.76 o 
  -7  -8   1        7.14        4.43      3.36 o 
  -6  -8   1        1.46        2.97      1.74 o 
  -5  -8   1       23.83       26.38      2.44 o 
  -4  -8   1        8.39        7.57      1.17 o 
  -3  -8   1      142.09      146.43      3.28 o 
  -2  -8   1       25.01       25.65      1.62 o 
  -1  -8   1        4.11        4.74      1.09 o 
   0  -8   1      422.97      390.36      6.53 o 
   1  -8   1       39.26       34.87      1.45 o 
   2  -8   1       15.03       12.50      1.49 o 
   3  -8   1       99.29       98.49      2.71 o 
   4  -8   1       50.10       44.85      2.05 o 
   5  -8   1        0.83        0.00      0.78 o 
   6  -8   1      156.22      155.10      4.65 o 
   7  -8   1      127.37      128.65      4.41 o 
   8  -8   1       53.34       48.87      4.25 o 
   9  -8   1        0.06       -1.02      1.45 o 
  -7  -7   1        0.01        0.40      1.19 o 
  -6  -7   1       49.84       52.10      3.02 o 
  -5  -7   1       27.22       26.34      1.56 o 
  -4  -7   1        8.53       10.36      1.54 o 
  -3  -7   1       23.43       22.90      1.37 o 
  -2  -7   1      484.39      467.77      5.46 o 
  -1  -7   1      826.86      732.27      7.19 o 
   0  -7   1       53.94       44.43      1.93 o 
   1  -7   1      204.05      198.12      2.94 o 
   2  -7   1        0.22        1.29      0.77 o 
   3  -7   1     1428.95     1401.53     14.02 o 
   4  -7   1      182.90      189.42      4.17 o 
   5  -7   1      365.19      358.75      5.94 o 
   6  -7   1       80.35       87.67      3.90 o 
   7  -7   1        5.82        4.91      2.42 o 
   8  -7   1      258.59      258.97     14.07 o 
   9  -7   1       30.83       23.53      3.23 o 
  10  -7   1        9.86        7.39      2.28 o 
  -8  -6   1       92.22       95.53      4.01 o 
  -7  -6   1       64.72       64.17      4.28 o 
  -6  -6   1        0.25        0.98      0.60 o 
  -5  -6   1      216.69      225.87      5.33 o 
  -4  -6   1        6.08        7.54      0.77 o 
  -3  -6   1      194.52      194.84      2.90 o 
  -2  -6   1        0.20        0.81      0.44 o 
  -1  -6   1      430.25      398.66      3.44 o 
   0  -6   1       27.33       20.98      1.30 o 
   1  -6   1       11.90       14.48      0.88 o 
   2  -6   1       77.69       73.57      1.65 o 
   3  -6   1       18.08       24.00      1.07 o 
   4  -6   1     1013.97      999.70      8.95 o 
   5  -6   1        8.29        9.31      1.11 o 
   6  -6   1      175.48      190.37      4.54 o 
   7  -6   1      418.48      433.15      9.78 o 
   8  -6   1      167.02      169.56      6.25 o 
   9  -6   1       49.87       50.69      4.40 o 
  10  -6   1        7.56        6.26      1.70 o 
  -9  -5   1      100.84      100.37      5.96 o 
  -8  -5   1       50.24       60.63      7.98 o 
  -7  -5   1      154.38      164.79      4.84 o 
  -6  -5   1      143.93      147.77      3.88 o 
  -5  -5   1      354.41      349.91      4.82 o 
  -4  -5   1      273.84      294.58      3.55 o 
  -3  -5   1      498.48      522.29      4.94 o 
  -2  -5   1      237.92      222.72      2.49 o 
  -1  -5   1      674.20      665.24      4.98 o 
   0  -5   1       88.07       98.78      1.72 o 
   1  -5   1     1411.87     1425.35      9.87 o 
   2  -5   1        1.10        0.37      0.28 o 
   3  -5   1       96.55      112.04      1.92 o 
   4  -5   1      111.11      114.53      2.46 o 
   5  -5   1      114.24      116.21      2.42 o 
   6  -5   1       23.70       29.21      1.60 o 
   7  -5   1        0.19        0.21      0.77 o 
   8  -5   1      194.76      194.49      5.56 o 
   9  -5   1       23.68       22.73      2.12 o 
  10  -5   1        0.50       -0.05      1.15 o 
  11  -5   1       20.26       19.16      2.61 o 
 -10  -4   1       70.47       59.22     13.79 o 
  -9  -4   1        3.42        0.54      1.69 o 
  -8  -4   1       17.52       14.38      2.61 o 
  -7  -4   1       90.76       81.71      3.20 o 
  -6  -4   1        1.78        0.55      0.54 o 
  -5  -4   1     1540.40     1551.76     13.12 o 
  -4  -4   1       13.15       17.54      1.20 o 
  -3  -4   1        2.74        0.98      0.35 o 
  -2  -4   1      417.29      449.87      3.50 o 
  -1  -4   1      359.75      341.37      2.81 o 
   0  -4   1      101.60      104.09      1.50 o 
   1  -4   1       44.64       36.71      1.09 o 
   2  -4   1       64.82       65.12      1.21 o 
   3  -4   1       85.81       98.60      1.54 o 
   4  -4   1      271.62      272.59      2.85 o 
   5  -4   1      335.91      353.54      3.98 o 
   6  -4   1       16.89       15.94      1.19 o 
   7  -4   1        0.08        0.20      0.64 o 
   8  -4   1       50.65       52.17      2.47 o 
   9  -4   1      259.67      261.87      5.62 o 
  10  -4   1       75.87       72.59      4.47 o 
  11  -4   1        0.44        0.90      1.24 o 
 -10  -3   1        4.14        1.61      1.79 o 
  -9  -3   1       25.12       24.83      3.35 o 
  -8  -3   1       50.24       55.59      3.95 o 
  -7  -3   1       57.52       52.34      3.05 o 
  -6  -3   1       48.86       43.29      1.42 o 
  -5  -3   1        5.66        5.59      0.54 o 
  -4  -3   1      859.56      869.85      5.72 o 
  -3  -3   1      513.91      572.00      4.04 o 
  -2  -3   1      256.76      240.60      2.14 o 
  -1  -3   1     2305.38     2397.85     13.55 o 
   0  -3   1     1678.69     1687.91      9.78 o 
   1  -3   1     1903.04     1896.93     10.10 o 
   2  -3   1      645.77      649.09      5.02 o 
   3  -3   1        0.51        0.42      0.21 o 
   4  -3   1       69.63       87.99      1.36 o 
   5  -3   1      128.77      138.60      1.84 o 
   6  -3   1      314.63      329.08      6.64 o 
   7  -3   1        3.99        2.51      0.74 o 
   8  -3   1      116.99      115.50      3.41 o 
   9  -3   1       10.44       11.32      2.00 o 
  10  -3   1       89.84       89.55      3.49 o 
  11  -3   1        3.34        6.23      1.88 o 
 -10  -2   1       17.98       17.10      3.04 o 
  -9  -2   1       62.38       46.90      4.29 o 
  -8  -2   1      297.68      278.46      8.20 o 
  -7  -2   1      166.65      168.05      7.28 o 
  -6  -2   1       38.95       41.81      2.62 o 
  -5  -2   1       25.19       21.64      0.75 o 
  -4  -2   1       15.31       23.12      0.70 o 
  -3  -2   1     1044.74     1042.49      6.18 o 
  -2  -2   1      323.29      362.76      2.84 o 
  -1  -2   1        6.08        6.39      0.49 o 
   0  -2   1     3224.99     3070.52     18.08 o 
   1  -2   1      273.69      286.24      2.19 o 
   2  -2   1      131.80      135.17      1.62 o 
   3  -2   1      334.75      368.73      2.84 o 
   4  -2   1      668.26      665.08      4.67 o 
   5  -2   1      413.68      431.21      4.71 o 
   6  -2   1      455.80      468.08      6.24 o 
   7  -2   1        9.33       11.13      1.32 o 
   8  -2   1      386.31      376.11      6.29 o 
   9  -2   1       13.82       13.50      1.61 o 
  10  -2   1        4.33        6.78      1.77 o 
  11  -2   1       15.94       19.78      2.73 o 
 -11  -1   1       15.93       14.41      2.98 o 
 -10  -1   1       58.54       59.85      5.08 o 
  -9  -1   1       33.93       31.64      3.58 o 
  -8  -1   1        5.31        3.38      1.41 o 
  -7  -1   1       42.39       48.40      2.22 o 
  -6  -1   1        3.28        6.01      1.11 o 
  -5  -1   1     1097.75     1146.18      8.61 o 
  -4  -1   1        2.39        3.75      0.33 o 
  -3  -1   1     1060.78     1040.24      6.45 o 
  -2  -1   1      704.04      694.21      4.62 o 
  -1  -1   1      560.59      563.31      4.06 o 
   0  -1   1       58.39       62.01      1.19 o 
   1  -1   1      398.28      363.20      4.91 o 
   2  -1   1       80.78       95.45      1.30 o 
   3  -1   1       19.08       14.92      0.41 o 
   4  -1   1        3.69        1.91      0.38 o 
   5  -1   1       47.42       43.41      1.71 o 
   6  -1   1       62.65       61.47      2.41 o 
   7  -1   1        0.22        0.29      0.65 o 
   8  -1   1        4.96        3.79      0.95 o 
   9  -1   1        0.38        1.08      1.08 o 
  10  -1   1       33.21       31.97      3.88 o 
  11  -1   1        2.40        1.58      1.85 o 
 -11   0   1        0.30       -0.87      2.33 o 
 -10   0   1       90.12       88.45      5.15 o 
  -9   0   1      336.44      344.09      7.17 o 
  -8   0   1       52.52       54.60      2.66 o 
  -7   0   1      470.33      478.47      5.58 o 
  -6   0   1       71.83       71.85      1.82 o 
  -5   0   1       73.84       98.95      1.33 o 
  -4   0   1       32.38       29.74      0.85 o 
  -3   0   1       75.40       82.56      0.96 o 
  -2   0   1      393.69      382.38      2.45 o 
  -1   0   1      102.18       82.17      1.42 o 
   0   0   1        2.34        1.67      0.29 o 
   1   0   1     1733.00     1766.60     17.44 o 
   2   0   1     2142.76     2166.75     15.49 o 
   3   0   1       66.14       80.08      1.71 o 
   4   0   1      236.70      227.72      2.69 o 
   5   0   1       97.95       95.51      1.85 o 
   6   0   1       45.91       51.08      2.54 o 
   7   0   1     1105.35     1077.27     11.47 o 
   8   0   1      159.30      147.30      5.92 o 
   9   0   1        4.37        2.53      1.57 o 
  10   0   1       15.88       17.06      2.97 o 
  11   0   1       30.31       27.46      3.98 o 
 -11   1   1        0.30        0.47      1.76 o 
 -10   1   1      181.30      174.99      5.40 o 
  -9   1   1      274.70      266.69      5.42 o 
  -8   1   1       92.08       93.84      2.96 o 
  -7   1   1       71.31       64.74      1.88 o 
  -6   1   1       90.67       90.58      2.01 o 
  -5   1   1       34.56       33.12      0.66 o 
  -4   1   1      958.11      937.78      4.72 o 
  -3   1   1      374.61      420.39      2.85 o 
  -2   1   1     5598.51     5572.39     50.35 o 
  -1   1   1      100.81      100.35      1.39 o 
   0   1   1     1068.40     1057.04      7.06 o 
   1   1   1      461.05      488.99      4.33 o 
   2   1   1      846.69      837.72      5.78 o 
   3   1   1     1110.86     1272.99      8.52 o 
   4   1   1        9.85       22.67      1.25 o 
   5   1   1     1110.03     1106.36     12.96 o 
   6   1   1       73.08       67.20      3.50 o 
   7   1   1      101.01       92.46      4.42 o 
   8   1   1      477.08      463.63     11.04 o 
   9   1   1        2.61        2.67      1.68 o 
  10   1   1       27.44       24.88      3.68 o 
 -11   2   1        1.52        1.91      1.43 o 
 -10   2   1      108.15      106.92      3.70 o 
  -9   2   1       94.08       92.09      3.19 o 
  -8   2   1       12.99       13.15      1.41 o 
  -7   2   1       96.04       94.62      2.27 o 
  -6   2   1       10.14       10.97      1.58 o 
  -5   2   1        1.59       -0.10      0.20 o 
  -4   2   1       91.26       83.72      1.24 o 
  -3   2   1      310.58      313.00      2.72 o 
  -2   2   1      467.62      426.06      3.46 o 
  -1   2   1      578.92      588.07      4.80 o 
   0   2   1        0.85       -0.22      0.22 o 
   1   2   1      270.83      291.03      2.12 o 
   2   2   1      931.85      918.58      5.29 o 
   3   2   1       37.40       42.32      1.11 o 
   4   2   1      152.37      196.68      2.09 o 
   5   2   1        6.68        4.74      1.66 o 
   6   2   1       22.73       19.46      2.37 o 
   7   2   1       99.31       88.62      4.51 o 
   8   2   1        0.26        0.35      1.43 o 
   9   2   1       66.51       62.54      5.79 o 
  10   2   1       35.87       41.97      4.61 o 
 -11   3   1        0.19       -0.31      1.06 o 
 -10   3   1      249.80      248.99      5.64 o 
  -9   3   1       25.18       27.26      2.85 o 
  -8   3   1       82.44       86.23      3.44 o 
  -7   3   1      139.38      131.56      3.96 o 
  -6   3   1      209.45      216.38      2.82 o 
  -5   3   1       37.63       31.19      0.98 o 
  -4   3   1      180.97      177.11      1.90 o 
  -3   3   1      186.49      192.59      2.16 o 
  -2   3   1      269.38      257.48      2.67 o 
  -1   3   1     1989.93     2035.10     13.03 o 
   0   3   1       20.71       31.68      0.90 o 
   1   3   1      626.05      669.35      4.77 o 
   2   3   1     1205.37     1265.74      8.07 o 
   3   3   1      332.06      302.87      2.44 o 
   4   3   1       16.27       16.03      0.85 o 
   5   3   1       38.85       37.70      3.49 o 
   6   3   1      338.44      310.48      8.08 o 
   7   3   1       17.10       14.83      2.80 o 
   8   3   1      115.09       95.88      7.28 o 
   9   3   1       16.52       16.52      3.03 o 
  10   3   1        6.35        3.03      4.38 o 
 -11   4   1       37.34       33.44      2.66 o 
 -10   4   1        0.21        0.48      1.03 o 
  -9   4   1       11.03        9.43      1.41 o 
  -8   4   1       96.41      106.93      3.25 o 
  -7   4   1       88.54       94.94      3.35 o 
  -6   4   1       18.98       17.02      0.98 o 
  -5   4   1      101.07      119.60      1.67 o 
  -4   4   1       66.30       67.10      1.90 o 
  -3   4   1     1038.86     1021.09      7.24 o 
  -2   4   1      237.04      245.47      2.74 o 
  -1   4   1       33.09       36.03      0.88 o 
   0   4   1     2412.25     2445.58     22.39 o 
   1   4   1      651.01      718.43      6.29 o 
   2   4   1      296.18      307.82      3.21 o 
   3   4   1      634.39      642.32      5.35 o 
   4   4   1      404.02      385.41      4.64 o 
   5   4   1      285.48      276.13      5.25 o 
   6   4   1        4.46        5.51      1.62 o 
   7   4   1       44.20       47.67      4.28 o 
   8   4   1       10.75       10.75      2.53 o 
   9   4   1       24.63       18.13      3.04 o 
 -11   5   1       87.27       85.77      3.66 o 
 -10   5   1      110.76      114.71      3.95 o 
  -9   5   1        4.44        4.01      1.14 o 
  -8   5   1        5.90        5.41      1.30 o 
  -7   5   1       34.08       35.76      1.82 o 
  -6   5   1      681.44      711.18      7.20 o 
  -5   5   1       12.87       11.50      0.73 o 
  -4   5   1       33.25       30.52      1.13 o 
  -3   5   1      137.93      144.27      2.28 o 
  -2   5   1        4.03        3.60      0.51 o 
  -1   5   1      267.88      273.48      2.84 o 
   0   5   1       37.54       42.92      1.03 o 
   1   5   1       14.53       16.22      0.88 o 
   2   5   1      221.11      208.78      2.76 o 
   3   5   1     1313.93     1299.49      9.55 o 
   4   5   1      134.79      133.63      3.19 o 
   5   5   1       69.12       55.79      2.52 o 
   6   5   1       56.00       43.83      4.00 o 
   7   5   1        0.50       -0.09      1.38 o 
   8   5   1       94.03      105.70      5.91 o 
 -11   6   1        9.18        4.29      1.72 o 
 -10   6   1       12.44       10.39      1.95 o 
  -9   6   1       94.35      102.21      5.00 o 
  -8   6   1       23.90       20.62      2.65 o 
  -7   6   1        5.97        4.10      0.93 o 
  -6   6   1       87.98       89.97      3.08 o 
  -5   6   1       20.00       18.97      1.34 o 
  -4   6   1        0.04        0.28      0.51 o 
  -3   6   1      440.99      432.48      4.61 o 
  -2   6   1      167.55      165.40      2.56 o 
  -1   6   1      190.53      181.06      2.40 o 
   0   6   1      233.47      227.55      2.53 o 
   1   6   1      188.92      199.97      3.74 o 
   2   6   1        4.64        6.42      0.67 o 
   3   6   1       14.22       19.67      1.62 o 
   4   6   1      230.56      237.89      4.58 o 
   5   6   1      164.75      168.28      4.81 o 
   6   6   1       26.46       18.98      2.96 o 
   7   6   1      281.62      293.69     16.97 o 
   8   6   1        1.60        1.00      1.94 o 
 -10   7   1       69.28       75.39      4.89 o 
  -9   7   1       48.68       48.92      8.83 o 
  -8   7   1      164.52      172.42      6.35 o 
  -7   7   1       28.02       25.40      1.86 o 
  -6   7   1      204.18      207.92      3.83 o 
  -5   7   1      478.19      475.59      5.96 o 
  -4   7   1      135.36      133.35      2.86 o 
  -3   7   1        0.10       -0.10      0.43 o 
  -2   7   1        0.02        0.46      0.51 o 
  -1   7   1      517.90      458.56      6.22 o 
   0   7   1      170.93      155.47      2.89 o 
   1   7   1       71.48       68.08      2.09 o 
   2   7   1       64.65       74.97      1.90 o 
   3   7   1       21.36       21.77      1.68 o 
   4   7   1       27.35       20.99      2.32 o 
   5   7   1       89.02       94.08      4.71 o 
   6   7   1       60.38       57.23      8.39 o 
   7   7   1        6.34       10.58      2.66 o 
  -9   8   1       13.64       12.45      2.55 o 
  -8   8   1        4.23        3.20      1.70 o 
  -7   8   1       22.38       27.08      2.02 o 
  -6   8   1        2.87        3.29      0.94 o 
  -5   8   1      697.07      709.49      8.65 o 
  -4   8   1       24.07       22.42      1.86 o 
  -3   8   1       16.75       19.22      1.51 o 
  -2   8   1      230.56      221.21      4.08 o 
  -1   8   1      476.15      454.29      7.25 o 
   0   8   1      424.41      392.60      7.64 o 
   1   8   1      102.24      108.90      2.79 o 
   2   8   1       17.12       18.04      1.42 o 
   3   8   1        0.44        0.42      0.70 o 
   4   8   1        1.70        3.13      1.50 o 
   5   8   1        3.41        4.55      3.13 o 
   6   8   1       49.56       40.39      6.08 o 
  -9   9   1       67.21       63.72      7.14 o 
  -8   9   1      106.68      116.91      9.85 o 
  -7   9   1        1.24        0.60      0.99 o 
  -6   9   1        3.20        3.13      1.00 o 
  -5   9   1        0.64        0.43      0.80 o 
  -4   9   1        0.31        0.15      0.70 o 
  -3   9   1        0.70        1.49      0.78 o 
  -2   9   1       13.43       15.81      1.70 o 
  -1   9   1       85.34       73.93      2.93 o 
   0   9   1        3.31        2.37      0.96 o 
   1   9   1      100.53      103.52      5.05 o 
   2   9   1        5.91        5.33      1.02 o 
   3   9   1        0.27       -0.12      1.31 o 
   4   9   1       37.75       31.10      3.06 o 
   5   9   1       18.08       33.88      5.83 o 
  -8  10   1       11.35        4.78      2.04 o 
  -7  10   1       56.62       60.06      3.48 o 
  -6  10   1        0.00        0.71      0.98 o 
  -5  10   1       41.27       39.45      3.02 o 
  -4  10   1       25.43       25.40      2.25 o 
  -3  10   1       41.36       38.45      2.53 o 
  -2  10   1        5.03        3.54      1.18 o 
  -1  10   1        0.47        0.92      0.96 o 
   0  10   1      133.27      132.14      7.01 o 
   1  10   1       21.28       20.14      2.01 o 
   2  10   1        9.67        8.15      1.47 o 
   3  10   1       82.62       63.47      7.31 o 
  -6  11   1       28.74       26.70      2.78 o 
  -5  11   1       21.22       20.22      3.29 o 
  -4  11   1        3.82        2.88      1.84 o 
  -3  11   1       15.69       18.20      2.97 o 
  -2  11   1       84.23       93.54      5.20 o 
  -1  11   1        6.99        7.00      2.80 o 
   0  11   1      152.24      151.37      6.71 o 
   1  11   1      103.83      120.77      6.15 o 
   1 -12   2       67.15       71.39      8.56 o 
   2 -12   2       29.95       22.57      3.23 o 
   3 -12   2        0.47        1.31      1.77 o 
   4 -12   2       37.37       33.95      3.88 o 
  -2 -11   2      214.07      241.09     11.92 o 
  -1 -11   2       50.99       51.92      7.88 o 
   0 -11   2       65.25       62.44      3.54 o 
   1 -11   2        6.03        5.13      1.38 o 
   2 -11   2        0.05        0.63      1.02 o 
   3 -11   2      167.79      187.39      5.24 o 
   4 -11   2        4.17        3.78      1.40 o 
   5 -11   2        2.80        2.92      1.36 o 
   6 -11   2        2.88        1.29      1.29 o 
  -4 -10   2       17.70       10.06      3.57 o 
  -3 -10   2       10.69        9.54      2.07 o 
  -2 -10   2       29.90       25.70      2.57 o 
  -1 -10   2      251.97      262.56      5.98 o 
   0 -10   2      335.04      346.43      6.90 o 
   1 -10   2       27.03       26.90      2.24 o 
   2 -10   2      120.01      122.69      3.39 o 
   3 -10   2       10.45       11.19      1.41 o 
   4 -10   2       91.97       90.73      3.77 o 
   5 -10   2       38.76       39.61      3.05 o 
   6 -10   2        8.39        7.61      1.72 o 
   7 -10   2        0.78       -0.53      1.18 o 
   8 -10   2       34.80       36.36      4.07 o 
  -6  -9   2       80.93       75.21      7.19 o 
  -4  -9   2      198.41      217.31      4.83 o 
  -3  -9   2        2.82        1.85      0.92 o 
  -2  -9   2       31.33       33.15      2.41 o 
  -1  -9   2        0.87        0.67      0.87 o 
   0  -9   2       27.97       32.04      2.32 o 
   1  -9   2        0.22        0.94      0.73 o 
   2  -9   2      143.70      132.02      2.95 o 
   3  -9   2      479.75      471.64      6.73 o 
   4  -9   2        0.05        1.11      0.94 o 
   5  -9   2      174.40      182.95      5.16 o 
   6  -9   2        1.14        0.49      1.01 o 
   7  -9   2       29.97       23.71      2.50 o 
   8  -9   2       15.21        9.75      2.36 o 
   9  -9   2        3.73        5.73      2.19 o 
  -7  -8   2        0.39       -2.11      2.66 o 
  -6  -8   2       12.96       10.50      1.37 o 
  -5  -8   2       11.93       13.33      1.64 o 
  -4  -8   2       26.43       29.16      1.98 o 
  -3  -8   2       23.44       24.29      1.60 o 
  -2  -8   2       35.17       20.84      1.47 o 
  -1  -8   2       61.03       62.57      3.93 o 
   0  -8   2        2.35        2.76      0.63 o 
   1  -8   2        0.55        0.28      0.55 o 
   2  -8   2       45.27       38.28      1.60 o 
   3  -8   2      147.90      142.00      2.92 o 
   4  -8   2       31.57       33.10      2.67 o 
   5  -8   2       57.27       60.03      2.81 o 
   6  -8   2       10.88        8.91      1.54 o 
   7  -8   2        4.31        4.13      1.72 o 
   8  -8   2       40.19       40.59      5.53 o 
   9  -8   2        0.02        1.70      1.65 o 
  -8  -7   2       80.40       82.96     12.89 o 
  -7  -7   2       20.33       17.22      2.09 o 
  -6  -7   2      112.70      117.58      3.05 o 
  -5  -7   2        0.47        0.71      0.73 o 
  -4  -7   2      179.16      182.79      5.43 o 
  -3  -7   2        0.04        0.04      0.54 o 
  -2  -7   2       27.57       36.11      1.62 o 
  -1  -7   2       26.05       36.38      1.69 o 
   0  -7   2      170.03      149.85      2.52 o 
   1  -7   2      367.16      361.86      5.11 o 
   2  -7   2      129.27      123.78      2.34 o 
   3  -7   2      507.96      500.61      5.83 o 
   4  -7   2        1.45        1.13      0.58 o 
   5  -7   2      751.40      753.43      9.42 o 
   6  -7   2      180.20      193.90      4.90 o 
   7  -7   2       36.50       33.02      4.02 o 
   8  -7   2        4.45        4.15      1.65 o 
   9  -7   2       11.07        6.77      2.12 o 
  10  -7   2       47.39       45.53      3.74 o 
  -8  -6   2        2.55        2.85      1.38 o 
  -7  -6   2        5.24        4.04      1.40 o 
  -6  -6   2       85.19       84.87      2.48 o 
  -5  -6   2       27.63       28.76      1.69 o 
  -4  -6   2      286.58      272.63      3.61 o 
  -3  -6   2      571.83      553.14      5.46 o 
  -2  -6   2      372.61      389.25      5.50 o 
  -1  -6   2      512.19      534.67      4.90 o 
   0  -6   2       18.62       20.23      0.98 o 
   1  -6   2      123.96      110.65      1.99 o 
   2  -6   2        1.16        2.06      0.87 o 
   3  -6   2        1.33        0.78      0.40 o 
   4  -6   2        5.04        5.12      0.98 o 
   5  -6   2        0.41        1.03      0.61 o 
   6  -6   2      177.31      187.30      4.53 o 
   7  -6   2        0.03       -0.10      1.05 o 
   8  -6   2       24.97       32.48      3.41 o 
   9  -6   2       63.37       67.49      4.33 o 
  10  -6   2       23.19       20.40      4.47 o 
  -9  -5   2       18.34       16.99      2.19 o 
  -8  -5   2       82.93       81.39      4.02 o 
  -7  -5   2      143.76      146.28      3.19 o 
  -6  -5   2       56.24       54.66      2.33 o 
  -5  -5   2        5.71        5.63      1.05 o 
  -4  -5   2      122.43      111.52      2.09 o 
  -3  -5   2      127.17      129.11      1.94 o 
  -2  -5   2      251.01      248.82      2.67 o 
  -1  -5   2        0.30        0.29      0.39 o 
   0  -5   2       91.69       74.61      2.10 o 
   1  -5   2      107.40      103.38      1.45 o 
   2  -5   2        1.62        4.37      0.48 o 
   3  -5   2       40.26       35.15      1.07 o 
   4  -5   2      430.76      439.58      5.19 o 
   5  -5   2      110.32      112.09      2.40 o 
   6  -5   2       47.89       51.46      3.40 o 
   7  -5   2       16.77       16.50      2.68 o 
   8  -5   2        4.40        4.40      2.31 o 
   9  -5   2        2.02        1.33      1.11 o 
  10  -5   2        0.73        0.30      1.26 o 
 -10  -4   2        0.56        2.17      1.90 o 
  -9  -4   2        8.05        7.58      1.66 o 
  -8  -4   2       47.46       45.88      2.84 o 
  -7  -4   2        1.57        1.27      0.61 o 
  -6  -4   2       83.97       89.54      3.19 o 
  -5  -4   2       78.38       88.38      2.64 o 
  -4  -4   2       32.83       31.75      1.00 o 
  -3  -4   2     1131.15     1088.37      7.28 o 
  -2  -4   2      820.18      933.18      6.01 o 
  -1  -4   2        9.86        7.67      0.49 o 
   0  -4   2     1539.06     1527.14     14.72 o 
   1  -4   2        8.39       16.87      0.72 o 
   2  -4   2      249.61      281.10      2.73 o 
   3  -4   2      112.76      132.55      1.78 o 
   4  -4   2       87.40       89.34      1.62 o 
   5  -4   2       72.41       73.62      2.51 o 
   6  -4   2      399.85      398.68      6.72 o 
   7  -4   2       87.66       85.83      4.92 o 
   8  -4   2        9.10        7.94      1.29 o 
   9  -4   2       21.46       21.23      2.04 o 
  10  -4   2        2.89        3.65      1.24 o 
  11  -4   2       80.89       80.10      3.67 o 
 -10  -3   2        0.42        0.11      1.66 o 
  -9  -3   2      112.58      117.89      4.19 o 
  -8  -3   2       30.41       26.81      2.28 o 
  -7  -3   2       25.61       21.87      1.25 o 
  -6  -3   2        0.57        0.88      0.53 o 
  -5  -3   2      141.71      142.58      2.18 o 
  -4  -3   2        6.16        6.25      0.47 o 
  -3  -3   2       65.91       67.29      1.12 o 
  -2  -3   2      240.43      300.56      2.49 o 
  -1  -3   2      231.90      241.27      2.20 o 
   0  -3   2     2466.96     2475.71     13.81 o 
   1  -3   2      373.68      353.42      3.70 o 
   2  -3   2       37.92       37.15      0.98 o 
   3  -3   2     4475.22     4696.94     27.95 o 
   4  -3   2       19.23       21.73      1.23 o 
   5  -3   2       21.43       19.52      1.19 o 
   6  -3   2      309.30      300.85      5.76 o 
   7  -3   2      173.71      175.17      3.96 o 
   8  -3   2      344.98      334.88      6.04 o 
   9  -3   2        1.58        1.25      0.92 o 
  10  -3   2       51.36       52.41      3.06 o 
  11  -3   2        0.26       -0.27      1.44 o 
 -11  -2   2       29.13       29.69      4.04 o 
 -10  -2   2        0.75       -0.09      1.61 o 
  -9  -2   2       38.33       32.02      3.59 o 
  -8  -2   2      311.40      300.57      6.08 o 
  -7  -2   2      445.35      446.04      4.84 o 
  -6  -2   2       29.81       31.32      1.66 o 
  -5  -2   2      297.99      310.61      3.05 o 
  -4  -2   2      100.20      106.00      1.39 o 
  -3  -2   2     1572.32     1584.36      8.94 o 
  -2  -2   2       19.85       22.68      0.86 o 
  -1  -2   2      130.08      124.94      1.31 o 
   0  -2   2       41.67       45.92      0.81 o 
   1  -2   2      237.04      243.83      2.67 o 
   2  -2   2      379.96      370.90      3.29 o 
   3  -2   2      143.27      139.09      1.69 o 
   4  -2   2     1224.30     1291.81      9.25 o 
   5  -2   2        2.72        2.90      0.31 o 
   6  -2   2       89.03       87.44      2.55 o 
   7  -2   2      846.06      833.85      9.81 o 
   8  -2   2      326.30      329.79     11.14 o 
   9  -2   2        1.94        1.56      0.93 o 
  10  -2   2       13.53       11.89      2.57 o 
  11  -2   2      157.61      157.97      7.44 o 
 -11  -1   2       30.70       28.60      3.85 o 
 -10  -1   2       30.44       27.41      3.53 o 
  -9  -1   2        9.39       10.56      3.18 o 
  -8  -1   2        0.15        0.63      0.65 o 
  -7  -1   2       18.95       16.65      0.96 o 
  -6  -1   2        0.13       -0.54      0.54 o 
  -5  -1   2       64.62       63.17      1.05 o 
  -4  -1   2      528.60      513.74      3.42 o 
  -3  -1   2        1.37        2.26      0.24 o 
  -2  -1   2     1005.23     1014.11      6.09 o 
  -1  -1   2      841.00      817.24      6.73 o 
   0  -1   2      834.46      891.74      9.22 o 
   1  -1   2      180.57      199.74      3.14 o 
   2  -1   2     2419.59     2453.08     14.42 o 
   3  -1   2        0.06       -0.26      0.26 o 
   4  -1   2      204.03      194.74      2.33 o 
   5  -1   2      317.99      307.68      4.53 o 
   6  -1   2      402.54      392.27      5.67 o 
   7  -1   2        9.65        5.72      1.01 o 
   8  -1   2       23.97       17.58      2.13 o 
   9  -1   2        7.52        6.70      1.60 o 
  10  -1   2       90.15       85.58      5.35 o 
  11  -1   2        5.52        1.81      1.84 o 
 -11   0   2        0.67       -0.55      1.72 o 
 -10   0   2       24.10       23.18      3.17 o 
  -9   0   2        3.01        0.95      1.01 o 
  -8   0   2       14.02       18.22      1.50 o 
  -7   0   2      173.90      184.16      2.70 o 
  -6   0   2        5.69        7.73      1.01 o 
  -5   0   2     1335.28     1305.47      7.27 o 
  -4   0   2      321.12      333.10      2.47 o 
  -3   0   2       30.85       29.59      0.57 o 
  -2   0   2    18258.16    18187.47    118.72 o 
  -1   0   2      143.33      138.30      2.36 o 
   0   0   2        4.07        3.12      0.70 o 
   1   0   2      392.90      383.31      3.19 o 
   2   0   2     1299.02     1372.63      8.75 o 
   3   0   2      224.04      252.31      2.19 o 
   4   0   2      232.61      221.55      2.18 o 
   5   0   2       29.78       30.72      2.39 o 
   6   0   2      112.34      112.27      4.17 o 
   7   0   2      103.14      112.56      3.90 o 
   8   0   2        8.14        6.38      2.16 o 
   9   0   2       55.42       52.35      4.76 o 
  10   0   2       19.95       14.22      2.87 o 
 -11   1   2       66.46       56.74      4.98 o 
 -10   1   2        0.26        0.54      1.13 o 
  -9   1   2      106.77      115.37      5.20 o 
  -8   1   2       67.53       66.03      2.09 o 
  -7   1   2      185.22      188.31      2.55 o 
  -6   1   2       79.90       92.94      1.96 o 
  -5   1   2        1.43        0.66      0.27 o 
  -4   1   2       40.05       36.12      0.77 o 
  -3   1   2      589.48      597.25      4.51 o 
  -2   1   2    17011.56    16943.90    145.91 o 
  -1   1   2    12506.05    12688.16     96.24 o 
   0   1   2      234.64      254.51      2.71 o 
   1   1   2      365.86      374.67      3.69 o 
   2   1   2      157.00      165.69      2.26 o 
   3   1   2     2261.19     2413.88     15.35 o 
   4   1   2        2.78        2.84      0.65 o 
   5   1   2      256.85      240.01      8.87 o 
   6   1   2      269.91      275.96      7.35 o 
   7   1   2        0.72        1.90      1.32 o 
   8   1   2       14.46       16.10      2.61 o 
   9   1   2       19.11       12.28      4.52 o 
  10   1   2        1.07       -0.72      1.65 o 
 -11   2   2        0.03       -0.30      1.29 o 
 -10   2   2      165.67      154.38      7.67 o 
  -9   2   2       94.49       93.66      3.20 o 
  -8   2   2      110.89      108.16      2.63 o 
  -7   2   2       11.56       11.04      0.95 o 
  -6   2   2       65.55       64.07      1.18 o 
  -5   2   2       48.65       43.28      0.93 o 
  -4   2   2        5.54        4.91      0.43 o 
  -3   2   2       84.40       66.41      1.15 o 
  -2   2   2      653.45      663.41      4.68 o 
  -1   2   2       21.75       24.58      0.60 o 
   0   2   2      868.04      860.07      4.98 o 
   1   2   2       56.09       41.76      1.12 o 
   2   2   2       34.38       30.84      0.85 o 
   3   2   2      562.76      593.81      5.01 o 
   4   2   2      289.74      303.93      4.00 o 
   5   2   2        6.05       13.86      1.82 o 
   6   2   2      330.06      331.51      9.32 o 
   7   2   2       28.68       24.47      3.00 o 
   8   2   2       63.18       56.19      4.34 o 
   9   2   2       55.57       49.07      4.74 o 
  10   2   2       37.16       34.01      9.88 o 
 -11   3   2       12.98       13.93      1.90 o 
 -10   3   2      100.26      100.06      4.71 o 
  -9   3   2      165.69      171.32      4.31 o 
  -8   3   2        0.05       -0.25      0.58 o 
  -7   3   2      123.77      131.91      2.73 o 
  -6   3   2      642.18      651.79      5.14 o 
  -5   3   2       14.24       14.27      0.82 o 
  -4   3   2       35.74       40.73      1.04 o 
  -3   3   2       16.75       19.14      1.15 o 
  -2   3   2      370.42      368.31      3.24 o 
  -1   3   2       36.29       36.75      0.75 o 
   0   3   2      270.52      243.54      2.36 o 
   1   3   2      108.53      118.42      1.57 o 
   2   3   2      629.84      719.11      6.01 o 
   3   3   2      272.12      254.18      4.08 o 
   4   3   2      201.97      194.03      3.18 o 
   5   3   2        0.40        0.85      0.93 o 
   6   3   2        0.25       -0.42      0.97 o 
   7   3   2       22.55       21.25      2.94 o 
   8   3   2      120.45      121.88      5.93 o 
   9   3   2        1.08       -0.20      1.62 o 
 -11   4   2        9.35        7.86      1.56 o 
 -10   4   2      131.25      132.66      4.12 o 
  -9   4   2       29.71       30.17      2.25 o 
  -8   4   2      143.20      152.70      3.23 o 
  -7   4   2      376.56      374.95      5.56 o 
  -6   4   2        1.50        1.45      0.53 o 
  -5   4   2       86.99       85.42      2.14 o 
  -4   4   2       79.71       70.61      1.58 o 
  -3   4   2      140.85      139.26      2.12 o 
  -2   4   2      360.33      396.08      3.83 o 
  -1   4   2      234.82      222.23      2.42 o 
   0   4   2      530.67      521.52      4.04 o 
   1   4   2      178.61      163.06      2.31 o 
   2   4   2       18.45       14.89      0.94 o 
   3   4   2      823.35      779.54      7.39 o 
   4   4   2      654.84      612.57      9.60 o 
   5   4   2      177.14      170.47      5.84 o 
   6   4   2        0.88        1.27      1.38 o 
   7   4   2       98.49       92.63      5.09 o 
   8   4   2       56.85       49.08      4.68 o 
   9   4   2       91.98       90.52      9.93 o 
 -11   5   2       13.88       11.98      3.26 o 
 -10   5   2        3.50        3.56      1.24 o 
  -9   5   2       14.20       13.96      1.65 o 
  -8   5   2        2.93        2.91      0.88 o 
  -7   5   2       71.47       71.90      2.83 o 
  -6   5   2       78.74       81.50      1.67 o 
  -5   5   2       59.10       59.23      1.79 o 
  -4   5   2     1020.07     1006.07      8.14 o 
  -3   5   2       18.43       19.48      1.00 o 
  -2   5   2        5.58        5.13      0.56 o 
  -1   5   2       78.02       92.44      1.62 o 
   0   5   2       23.80       22.62      1.08 o 
   1   5   2      451.67      448.04      4.37 o 
   2   5   2      292.14      297.28      3.37 o 
   3   5   2      376.19      371.95      4.81 o 
   4   5   2       16.17       16.41      2.04 o 
   5   5   2      266.07      259.11      8.69 o 
   6   5   2       24.47       30.02      3.46 o 
   7   5   2       13.25        7.65      5.35 o 
   8   5   2       10.42        9.96      2.67 o 
 -10   6   2       71.02       82.01      4.95 o 
  -9   6   2        5.08        4.14      1.68 o 
  -8   6   2       38.68       37.61      2.59 o 
  -7   6   2        0.24        0.71      0.63 o 
  -6   6   2       91.76       95.61      1.91 o 
  -5   6   2       18.12       18.50      1.23 o 
  -4   6   2       59.52       64.66      1.73 o 
  -3   6   2       15.59       17.49      1.06 o 
  -2   6   2      216.76      224.35      3.11 o 
  -1   6   2      223.79      209.98      2.72 o 
   0   6   2        2.05        1.25      0.43 o 
   1   6   2      289.80      281.30      3.49 o 
   2   6   2       12.85       14.69      1.60 o 
   3   6   2        0.04        0.90      0.58 o 
   4   6   2       88.80       84.10      4.29 o 
   5   6   2        4.54        5.88      1.87 o 
   6   6   2        2.08        4.06      1.96 o 
   7   6   2       33.35       27.10      6.39 o 
 -10   7   2       30.91       31.58      5.29 o 
  -9   7   2        0.74        0.67      1.40 o 
  -8   7   2       99.91      104.65      3.71 o 
  -7   7   2      126.01      128.36      3.43 o 
  -6   7   2      117.57      115.83      3.77 o 
  -5   7   2       75.46       72.46      2.19 o 
  -4   7   2      147.58      145.16      2.99 o 
  -3   7   2        4.72        3.53      0.66 o 
  -2   7   2      224.29      220.56      3.60 o 
  -1   7   2      231.80      239.26      4.29 o 
   0   7   2      163.70      156.40      3.98 o 
   1   7   2       11.43       12.84      1.05 o 
   2   7   2        2.20        3.26      0.95 o 
   3   7   2      108.31      116.42      3.19 o 
   4   7   2       13.59       11.72      1.66 o 
   5   7   2      128.85      135.08      6.10 o 
   6   7   2       63.38       62.55      4.79 o 
  -9   8   2       49.54       46.98      6.23 o 
  -8   8   2       34.14       28.95      2.46 o 
  -7   8   2        0.03        0.23      0.84 o 
  -6   8   2       27.32       22.40      1.98 o 
  -5   8   2        3.68        2.46      0.88 o 
  -4   8   2        0.00        0.54      0.67 o 
  -3   8   2      360.61      354.01      5.43 o 
  -2   8   2       31.06       25.29      2.83 o 
  -1   8   2      102.40      100.94      3.19 o 
   0   8   2      177.65      177.42      7.21 o 
   1   8   2       20.49       18.97      1.43 o 
   2   8   2      204.57      211.77      3.78 o 
   3   8   2       63.04       65.40      3.03 o 
   4   8   2       40.01       31.77      2.97 o 
   5   8   2       81.82       85.15      7.30 o 
  -8   9   2       17.47       15.29      2.37 o 
  -7   9   2        2.08        0.60      0.99 o 
  -6   9   2        4.79        5.87      1.14 o 
  -5   9   2       81.08       81.62      2.84 o 
  -4   9   2       26.94       25.79      1.87 o 
  -3   9   2       45.80       37.76      2.98 o 
  -2   9   2       51.53       56.26      2.94 o 
  -1   9   2       23.95       27.84      2.45 o 
   0   9   2       19.49       15.02      2.07 o 
   1   9   2        1.36        2.86      1.03 o 
   2   9   2        8.05        7.75      1.60 o 
   3   9   2      126.72      136.28      7.71 o 
   4   9   2       44.17       43.69      6.13 o 
  -7  10   2       60.60       56.09      4.70 o 
  -6  10   2       82.14       83.04      3.15 o 
  -5  10   2        1.92        1.64      0.99 o 
  -4  10   2        0.02        1.01      1.00 o 
  -3  10   2       74.95       74.38      3.19 o 
  -2  10   2       17.53       17.56      1.93 o 
  -1  10   2        5.05        5.23      1.33 o 
   0  10   2       12.36       12.52      1.64 o 
   1  10   2       32.72       37.17      2.39 o 
   2  10   2       17.17       13.66      3.83 o 
  -5  11   2       13.66        8.83      3.54 o 
  -4  11   2       25.47       21.22      5.57 o 
  -3  11   2       83.91       94.68      6.42 o 
  -2  11   2        0.16        2.12      1.65 o 
  -1  11   2       80.46       85.48      5.14 o 
   0  11   2       22.14       23.48      3.30 o 
   0 -12   3       58.50       65.91      5.36 o 
   1 -12   3        3.59        3.21      2.39 o 
   2 -12   3        3.99        1.37      1.90 o 
   3 -12   3       96.78       93.88      5.37 o 
   4 -12   3       23.10       23.92      3.41 o 
  -2 -11   3        1.62        0.83      2.24 o 
  -1 -11   3        0.30        0.85      1.10 o 
   0 -11   3       42.79       42.55      2.96 o 
   1 -11   3        9.02        9.73      1.61 o 
   2 -11   3        7.88        8.20      1.57 o 
   3 -11   3        5.30        2.41      1.30 o 
   4 -11   3        0.56        1.72      1.22 o 
   5 -11   3       59.39       51.91      3.68 o 
   6 -11   3       13.20        7.80      1.84 o 
  -4 -10   3        5.37        4.22      2.94 o 
  -3 -10   3       15.81       14.03      1.82 o 
  -2 -10   3       13.54       15.62      1.88 o 
  -1 -10   3        7.74        5.23      1.31 o 
   0 -10   3        8.09        6.99      1.33 o 
   1 -10   3       12.11        9.95      1.16 o 
   2 -10   3       11.41       12.79      1.28 o 
   3 -10   3       15.56       15.79      1.66 o 
   4 -10   3       32.08       27.55      2.48 o 
   5 -10   3       30.10       26.38      2.53 o 
   6 -10   3       97.35      108.66      4.37 o 
   7 -10   3       92.11       92.82      5.29 o 
   8 -10   3       24.94       32.46      3.98 o 
  -6  -9   3        0.50        1.83      2.76 o 
  -5  -9   3       28.60       21.63      2.76 o 
  -4  -9   3      205.03      207.33      7.15 o 
  -3  -9   3       10.95       11.67      1.31 o 
  -2  -9   3      303.89      314.30      6.32 o 
  -1  -9   3        1.36        1.22      0.89 o 
   0  -9   3       34.41       33.74      2.01 o 
   1  -9   3       97.69      103.23      2.82 o 
   2  -9   3       57.89       52.62      2.26 o 
   3  -9   3       12.59        9.18      1.34 o 
   4  -9   3       10.08        9.34      1.38 o 
   5  -9   3      114.59      114.90      4.09 o 
   6  -9   3        3.11        2.38      1.19 o 
   7  -9   3      140.94      160.96     14.85 o 
   8  -9   3        0.65        0.92      1.60 o 
  -7  -8   3      164.49      175.18     10.28 o 
  -6  -8   3       38.93       39.55      2.53 o 
  -5  -8   3        8.33        7.44      1.22 o 
  -4  -8   3       80.29       80.10      2.49 o 
  -3  -8   3       10.71        9.50      1.11 o 
  -2  -8   3       40.48       32.51      1.70 o 
  -1  -8   3      267.30      249.07      3.80 o 
   0  -8   3      169.05      161.17      3.01 o 
   1  -8   3      403.56      404.26      5.09 o 
   2  -8   3      160.69      148.30      3.48 o 
   3  -8   3      217.59      210.65      4.29 o 
   4  -8   3      175.12      178.28      4.07 o 
   5  -8   3        0.81        0.60      0.84 o 
   6  -8   3        5.17        5.48      1.53 o 
   7  -8   3        0.13        0.45      1.27 o 
   8  -8   3       53.13       58.96      6.90 o 
   9  -8   3       32.90       37.13      4.11 o 
  -8  -7   3        6.29        4.82      3.44 o 
  -7  -7   3        4.46        3.69      1.54 o 
  -6  -7   3       15.16       14.87      1.53 o 
  -5  -7   3       68.89       72.57      2.61 o 
  -4  -7   3       90.84       93.69      2.37 o 
  -3  -7   3        0.23        0.51      0.54 o 
  -2  -7   3      311.60      297.13      3.68 o 
  -1  -7   3       51.03       46.53      1.62 o 
   0  -7   3        0.93        1.08      0.75 o 
   1  -7   3      243.76      256.18      3.47 o 
   2  -7   3       36.27       36.99      1.36 o 
   3  -7   3      428.91      419.83      6.86 o 
   4  -7   3      209.05      206.59      3.83 o 
   5  -7   3      119.30      111.65      3.25 o 
   6  -7   3      142.03      134.85      4.15 o 
   7  -7   3        0.08       -0.49      1.04 o 
   8  -7   3        1.69        1.27      1.30 o 
   9  -7   3       24.87       20.12      3.10 o 
  10  -7   3        0.18       -0.27      1.30 o 
  -9  -6   3        0.54       -0.41      1.80 o 
  -8  -6   3       49.34       47.95      3.29 o 
  -7  -6   3       19.01       17.69      1.48 o 
  -6  -6   3        8.00        7.18      1.12 o 
  -5  -6   3        8.60       10.62      1.11 o 
  -4  -6   3      189.15      195.57      3.15 o 
  -3  -6   3      948.93      904.54      8.69 o 
  -2  -6   3        0.01        0.38      0.41 o 
  -1  -6   3      160.09      148.62      3.03 o 
   0  -6   3       27.87       33.12      1.27 o 
   1  -6   3      620.00      601.88      5.51 o 
   2  -6   3     1391.40     1316.66      9.80 o 
   3  -6   3      602.55      577.00      6.46 o 
   4  -6   3      349.31      353.14      4.88 o 
   5  -6   3      434.03      420.79      5.61 o 
   6  -6   3      577.01      572.95     11.37 o 
   7  -6   3      126.84      130.15      5.27 o 
   8  -6   3        2.85        0.76      1.29 o 
   9  -6   3       17.64       18.67      2.88 o 
  10  -6   3       39.35       38.42      3.81 o 
  -9  -5   3      110.80      113.04      4.31 o 
  -8  -5   3        1.22        2.07      1.19 o 
  -7  -5   3        2.25        2.97      0.82 o 
  -6  -5   3      297.15      309.50      4.76 o 
  -5  -5   3      681.63      690.46      7.00 o 
  -4  -5   3       55.32       62.04      1.43 o 
  -3  -5   3       78.43       64.94      1.39 o 
  -2  -5   3       74.16       72.40      1.36 o 
  -1  -5   3      161.62      171.58      2.75 o 
   0  -5   3      163.45      165.58      2.52 o 
   1  -5   3      171.67      184.68      3.58 o 
   2  -5   3      123.82      126.47      2.13 o 
   3  -5   3      293.58      283.66      3.91 o 
   4  -5   3      377.95      397.68      4.99 o 
   5  -5   3      237.14      233.84      3.75 o 
   6  -5   3        4.20        6.11      1.28 o 
   7  -5   3      264.87      256.53      7.24 o 
   8  -5   3       20.24       22.08      2.85 o 
   9  -5   3       27.16       30.10      3.01 o 
  10  -5   3        2.63        2.40      1.43 o 
 -10  -4   3       47.64       49.83      4.87 o 
  -9  -4   3       20.90       20.67      2.19 o 
  -8  -4   3       43.42       48.16      1.93 o 
  -7  -4   3      557.53      556.78      6.80 o 
  -6  -4   3        0.19        0.22      0.98 o 
  -5  -4   3       36.93       34.22      1.20 o 
  -4  -4   3      142.06      137.18      2.00 o 
  -3  -4   3      729.24      716.15      5.34 o 
  -2  -4   3        4.22        5.65      0.50 o 
  -1  -4   3     1253.00     1279.14     11.59 o 
   0  -4   3       76.87       84.39      1.49 o 
   1  -4   3        9.66        4.16      0.63 o 
   2  -4   3       74.93      100.27      1.83 o 
   3  -4   3       16.50       19.79      0.96 o 
   4  -4   3      228.17      227.50      2.79 o 
   5  -4   3        1.65        3.52      0.80 o 
   6  -4   3       56.82       50.47      3.16 o 
   7  -4   3      290.51      293.86      6.18 o 
   8  -4   3        1.14        1.68      0.90 o 
   9  -4   3       21.28       21.79      2.21 o 
  10  -4   3       25.12       26.66      2.48 o 
 -10  -3   3        0.63        1.11      1.24 o 
  -9  -3   3       47.48       47.76      2.96 o 
  -8  -3   3        0.04       -0.18      0.58 o 
  -7  -3   3      352.46      364.24      4.55 o 
  -6  -3   3      274.51      281.51      3.74 o 
  -5  -3   3       16.80       13.96      0.90 o 
  -4  -3   3       69.77       67.82      1.34 o 
  -3  -3   3      120.37      136.63      1.68 o 
  -2  -3   3     1232.82     1260.87      7.44 o 
  -1  -3   3      182.99      188.89      1.86 o 
   0  -3   3      296.65      277.63      2.70 o 
   1  -3   3       35.40       33.08      1.05 o 
   2  -3   3     2022.72     2066.31     13.87 o 
   3  -3   3       32.58       41.82      1.13 o 
   4  -3   3       59.04       69.55      1.39 o 
   5  -3   3      109.41      102.39      1.73 o 
   6  -3   3      420.13      446.38      7.26 o 
   7  -3   3      145.42      143.66      3.65 o 
   8  -3   3      184.62      177.05      4.38 o 
   9  -3   3        0.01       -0.27      0.87 o 
  10  -3   3       87.92       86.06      7.28 o 
 -11  -2   3        0.37       -0.05      1.95 o 
 -10  -2   3      103.86      103.92      4.02 o 
  -9  -2   3        0.02        1.51      1.09 o 
  -8  -2   3       15.60       17.40      1.42 o 
  -7  -2   3       42.03       42.92      1.70 o 
  -6  -2   3      109.59      112.94      2.21 o 
  -5  -2   3      754.02      749.43      5.00 o 
  -4  -2   3      262.38      246.08      2.38 o 
  -3  -2   3       45.41       45.35      0.90 o 
  -2  -2   3        0.09        0.82      0.32 o 
  -1  -2   3     4121.78     4076.71     27.85 o 
   0  -2   3      251.44      246.36      2.81 o 
   1  -2   3      203.46      216.40      2.63 o 
   2  -2   3        1.15        0.31      0.25 o 
   3  -2   3      240.40      259.14      3.31 o 
   4  -2   3      581.99      550.51      4.67 o 
   5  -2   3      122.62      110.26      2.16 o 
   6  -2   3      125.52      130.80      3.33 o 
   7  -2   3      136.50      128.04      3.42 o 
   8  -2   3       90.73       95.99      3.18 o 
   9  -2   3       11.40       12.40      2.06 o 
  10  -2   3       28.03       30.35      3.12 o 
 -11  -1   3       26.68       25.18      3.65 o 
 -10  -1   3      101.52       98.26      4.66 o 
  -9  -1   3      149.87      155.29      3.84 o 
  -8  -1   3        0.94        1.14      0.53 o 
  -7  -1   3      370.89      381.08      4.51 o 
  -6  -1   3      180.58      198.13      2.92 o 
  -5  -1   3       45.65       43.97      1.29 o 
  -4  -1   3       48.19       44.75      1.09 o 
  -3  -1   3      631.26      657.73      4.16 o 
  -2  -1   3      281.98      249.40      2.20 o 
  -1  -1   3       93.29       79.57      1.48 o 
   0  -1   3      177.45      168.12      2.46 o 
   1  -1   3      244.05      260.97      2.97 o 
   2  -1   3     1686.43     1775.78     11.22 o 
   3  -1   3      740.08      741.76      4.80 o 
   4  -1   3      362.44      328.40      3.13 o 
   5  -1   3      267.86      262.37      3.67 o 
   6  -1   3       10.45        7.80      1.02 o 
   7  -1   3       77.28       69.59      3.14 o 
   8  -1   3       14.87       17.23      2.88 o 
   9  -1   3      163.53      169.16      7.24 o 
  10  -1   3        0.06       -1.57      1.57 o 
 -11   0   3        5.99        3.53      2.00 o 
 -10   0   3        3.63        3.05      1.11 o 
  -9   0   3       18.98       19.56      1.68 o 
  -8   0   3       15.63       14.00      1.01 o 
  -7   0   3      261.78      274.40      3.81 o 
  -6   0   3      219.80      222.25      3.08 o 
  -5   0   3       23.65       23.35      0.67 o 
  -4   0   3      158.27      175.16      1.74 o 
  -3   0   3      153.15      138.31      1.64 o 
  -2   0   3     2968.48     3074.64     24.26 o 
  -1   0   3     1569.67     1558.09     14.18 o 
   0   0   3      196.93      224.36      2.54 o 
   1   0   3      125.47      119.98      1.54 o 
   2   0   3       65.81       63.74      0.94 o 
   3   0   3       75.08       64.86      1.00 o 
   4   0   3      109.31      100.40      1.43 o 
   5   0   3      423.56      403.28      5.41 o 
   6   0   3       56.20       60.07      3.56 o 
   7   0   3      108.36      106.44      4.02 o 
   8   0   3       33.08       34.05      4.30 o 
   9   0   3       19.25       14.23      2.62 o 
  10   0   3        0.86        1.43      1.80 o 
 -11   1   3      111.06      113.38      4.63 o 
 -10   1   3        0.05        0.65      0.94 o 
  -9   1   3      250.68      251.39      6.08 o 
  -8   1   3       26.51       25.94      1.16 o 
  -7   1   3        4.35        5.24      0.66 o 
  -6   1   3       78.56       73.14      1.29 o 
  -5   1   3      105.60      111.62      1.40 o 
  -4   1   3      488.32      537.21      3.81 o 
  -3   1   3      507.86      504.47      3.60 o 
  -2   1   3      257.38      283.30      2.80 o 
  -1   1   3      298.09      324.91      2.63 o 
   0   1   3     3790.90     3836.85     24.81 o 
   1   1   3      521.98      584.16      5.46 o 
   2   1   3       97.35      111.78      1.99 o 
   3   1   3      311.90      296.34      3.65 o 
   4   1   3      143.14      149.09      2.24 o 
   5   1   3      835.96      803.39     26.74 o 
   6   1   3      979.47      881.71     15.18 o 
   7   1   3       23.84       27.59      6.97 o 
   8   1   3       70.09       69.71      4.42 o 
   9   1   3        7.04        4.64      1.94 o 
  10   1   3      104.79      102.61      7.01 o 
 -11   2   3      343.41      334.42     10.08 o 
 -10   2   3        0.86        0.56      0.95 o 
  -9   2   3        1.10        0.59      0.72 o 
  -8   2   3      103.39      107.82      2.07 o 
  -7   2   3        5.04        2.73      0.54 o 
  -6   2   3      308.07      304.70      2.95 o 
  -5   2   3       91.65      104.52      1.73 o 
  -4   2   3     1170.43     1235.66      8.34 o 
  -3   2   3     2013.12     1970.45     14.57 o 
  -2   2   3        1.14        0.28      0.29 o 
  -1   2   3      121.35      112.11      1.10 o 
   0   2   3      110.74      108.12      1.92 o 
   1   2   3       22.13       17.08      1.11 o 
   2   2   3      273.87      363.80      3.84 o 
   3   2   3      684.01      713.47      5.95 o 
   4   2   3      367.40      378.34      4.64 o 
   5   2   3       39.65       53.49      3.15 o 
   6   2   3      233.83      211.91      6.74 o 
   7   2   3       65.32       56.84      3.87 o 
   8   2   3       50.98       46.36      4.29 o 
   9   2   3        5.53        5.25      2.07 o 
 -11   3   3        0.01       -0.55      1.47 o 
 -10   3   3       17.90       17.64      1.87 o 
  -9   3   3       22.59       23.50      1.66 o 
  -8   3   3        0.02        0.65      0.45 o 
  -7   3   3       29.34       30.68      1.49 o 
  -6   3   3       26.09       25.90      1.25 o 
  -5   3   3       27.04       33.05      1.19 o 
  -4   3   3       42.93       37.14      1.10 o 
  -3   3   3      127.44      132.39      1.96 o 
  -2   3   3      275.75      270.04      2.87 o 
  -1   3   3      162.18      152.11      2.06 o 
   0   3   3       38.11       36.80      0.73 o 
   1   3   3      516.49      492.60      4.88 o 
   2   3   3       53.50       43.81      2.05 o 
   3   3   3       56.43       62.51      3.01 o 
   4   3   3       66.58       58.93      2.50 o 
   5   3   3       90.88       97.27      9.51 o 
   6   3   3       89.54       84.63      4.48 o 
   7   3   3       72.65       57.80      4.10 o 
   8   3   3       11.65        8.51      2.26 o 
   9   3   3      100.41       95.00     10.83 o 
 -11   4   3       56.56       47.64      4.50 o 
 -10   4   3       35.11       34.87      3.76 o 
  -9   4   3        0.45        0.87      0.74 o 
  -8   4   3      257.32      269.14      4.24 o 
  -7   4   3        9.13        7.93      0.88 o 
  -6   4   3       80.61       83.02      1.78 o 
  -5   4   3      274.36      276.05      3.51 o 
  -4   4   3      229.43      218.05      2.93 o 
  -3   4   3      146.39      162.78      2.47 o 
  -2   4   3     1098.59     1143.09      9.04 o 
  -1   4   3      957.28      981.91      6.33 o 
   0   4   3      547.38      589.27      4.68 o 
   1   4   3       82.96       94.07      1.88 o 
   2   4   3      667.99      640.46      6.42 o 
   3   4   3        0.40        0.60      0.57 o 
   4   4   3      212.53      210.44      5.11 o 
   5   4   3        9.46       11.17      2.04 o 
   6   4   3       68.23       66.89      4.20 o 
   7   4   3       76.89       75.56      4.78 o 
   8   4   3        0.92        0.63      1.76 o 
 -11   5   3        0.31        1.16      1.73 o 
 -10   5   3       46.37       45.40      4.27 o 
  -9   5   3       60.20       61.73      2.57 o 
  -8   5   3       79.34       80.98      2.72 o 
  -7   5   3        1.57        1.29      0.49 o 
  -6   5   3       38.42       42.98      3.04 o 
  -5   5   3      112.06      113.77      2.29 o 
  -4   5   3      113.38      110.18      2.17 o 
  -3   5   3        1.03        1.14      0.58 o 
  -2   5   3      839.68      842.77      6.98 o 
  -1   5   3       73.23       68.46      1.46 o 
   0   5   3       19.23       21.23      0.94 o 
   1   5   3      453.47      459.70      5.36 o 
   2   5   3       35.10       31.64      1.48 o 
   3   5   3      749.11      718.82      9.00 o 
   4   5   3       22.25       15.68      2.38 o 
   5   5   3       42.33       48.63     10.78 o 
   6   5   3       64.64       75.03      4.66 o 
   7   5   3       17.82       19.13      3.20 o 
   8   5   3        1.79       -0.01      1.86 o 
 -10   6   3       19.05       16.89      3.26 o 
  -9   6   3       14.70       12.58      1.76 o 
  -8   6   3       82.58       88.25      2.94 o 
  -7   6   3       53.06       53.23      1.81 o 
  -6   6   3       69.82       71.44      1.98 o 
  -5   6   3      101.07      106.37      2.34 o 
  -4   6   3       14.79       13.74      1.02 o 
  -3   6   3      115.48      118.05      2.33 o 
  -2   6   3        2.58        1.77      0.51 o 
  -1   6   3        2.23        3.43      0.86 o 
   0   6   3       33.49       33.43      1.25 o 
   1   6   3       64.78       61.85      1.55 o 
   2   6   3      423.47      429.76      5.61 o 
   3   6   3       29.11       22.27      4.10 o 
   4   6   3        3.16        6.11      1.83 o 
   5   6   3       90.03       84.74      4.80 o 
   6   6   3       92.69      110.09      7.57 o 
   7   6   3       22.22       30.01      3.91 o 
 -10   7   3        4.07       -0.82      2.02 o 
  -9   7   3        2.03        0.83      1.33 o 
  -8   7   3       18.66       19.02      2.45 o 
  -7   7   3       92.45       91.83      2.36 o 
  -6   7   3       94.14       95.10      2.85 o 
  -5   7   3      169.33      179.17      3.74 o 
  -4   7   3       61.09       62.79      2.51 o 
  -3   7   3        7.92        7.18      0.94 o 
  -2   7   3       67.12       66.97      2.23 o 
  -1   7   3       65.60       66.73      1.96 o 
   0   7   3       53.34       56.50      1.64 o 
   1   7   3        8.04        6.32      0.73 o 
   2   7   3       16.32       17.73      1.76 o 
   3   7   3      239.48      247.27      6.08 o 
   4   7   3       21.06       16.11      2.75 o 
   5   7   3       74.74       85.83      5.10 o 
   6   7   3       55.11       53.97      5.01 o 
  -9   8   3        3.93        3.01      2.77 o 
  -8   8   3        2.63        4.63      1.60 o 
  -7   8   3      274.43      267.24      4.52 o 
  -6   8   3        1.31        1.29      0.81 o 
  -5   8   3        0.10        0.52      0.72 o 
  -4   8   3       22.71       25.86      1.77 o 
  -3   8   3      357.76      348.43      6.28 o 
  -2   8   3      314.25      302.26      5.73 o 
  -1   8   3        0.02        0.28      0.82 o 
   0   8   3        2.06        1.37      1.32 o 
   1   8   3      111.76      122.46      2.80 o 
   2   8   3        2.52        3.36      1.28 o 
   3   8   3       64.23       65.23      3.70 o 
   4   8   3       85.36       94.37      5.83 o 
   5   8   3        1.84        1.79      1.85 o 
  -8   9   3        3.54        0.67      2.23 o 
  -7   9   3      124.16      126.45      4.35 o 
  -6   9   3       47.50       49.42      2.93 o 
  -5   9   3       22.00       21.00      2.02 o 
  -4   9   3       18.84       19.11      1.87 o 
  -3   9   3       46.61       47.62      2.52 o 
  -2   9   3      283.69      279.07      5.80 o 
  -1   9   3       91.21       95.23      3.42 o 
   0   9   3       12.88       13.32      2.23 o 
   1   9   3       27.76       26.67      3.18 o 
   2   9   3       45.46       45.98      3.09 o 
   3   9   3        5.83        6.75      1.98 o 
  -7  10   3       11.03        8.35      2.31 o 
  -6  10   3        0.01        2.00      1.67 o 
  -5  10   3        0.30        2.83      2.66 o 
  -4  10   3       26.10       23.04      6.02 o 
  -3  10   3        9.85        9.16      1.46 o 
  -2  10   3        7.89        5.79      1.52 o 
  -1  10   3       42.41       43.05      2.58 o 
   0  10   3        0.10        0.65      1.13 o 
   1  10   3        2.91        2.98      1.84 o 
   2  10   3       35.24       23.92      4.55 o 
  -4  11   3       41.53       52.49      6.98 o 
  -3  11   3       21.52       21.53      4.91 o 
  -2  11   3       69.34       46.81      6.72 o 
   0 -12   4        0.00        2.93      2.58 o 
   1 -12   4        4.54        3.98      1.90 o 
   2 -12   4        6.73        5.07      2.03 o 
   3 -12   4       93.79       92.43      4.22 o 
  -3 -11   4        0.08        1.88      1.77 o 
  -2 -11   4      202.38      221.98     10.99 o 
  -1 -11   4       95.73       93.26      5.20 o 
   0 -11   4       17.05       17.39      2.04 o 
   1 -11   4       22.81       27.19      2.40 o 
   2 -11   4      144.63      155.30      4.32 o 
   3 -11   4        1.64        1.56      1.07 o 
   4 -11   4       23.04       19.49      2.29 o 
   5 -11   4       20.43       21.09      2.46 o 
   6 -11   4        7.41        6.46      1.80 o 
  -5 -10   4        2.29        2.24      2.81 o 
  -4 -10   4      190.04      207.22     11.05 o 
  -3 -10   4       83.26      102.37      3.84 o 
  -2 -10   4        8.49        9.80      1.59 o 
  -1 -10   4       18.10       14.72      1.80 o 
   0 -10   4        1.47        1.57      1.02 o 
   1 -10   4      133.64      143.95      3.88 o 
   2 -10   4       67.72       75.30      2.88 o 
   3 -10   4       11.81       12.60      1.62 o 
   4 -10   4        1.32        1.44      0.95 o 
   5 -10   4      135.13      134.57      4.73 o 
   6 -10   4        0.05       -0.18      1.09 o 
   7 -10   4        0.02        0.74      1.64 o 
  -6  -9   4       37.56       28.68      5.25 o 
  -5  -9   4        0.03       -0.02      0.94 o 
  -4  -9   4       19.60       17.34      1.70 o 
  -3  -9   4      178.95      180.11      4.78 o 
  -2  -9   4      255.53      277.82      5.85 o 
  -1  -9   4        0.04        2.34      0.73 o 
   0  -9   4      113.97      114.35      2.75 o 
   1  -9   4        9.34        8.01      1.20 o 
   2  -9   4       81.06       86.78      2.92 o 
   3  -9   4      121.42      113.08      3.36 o 
   4  -9   4       17.06       16.90      1.72 o 
   5  -9   4       63.98       61.60      2.71 o 
   6  -9   4        9.72        9.19      1.65 o 
   7  -9   4        0.12       -0.54      1.33 o 
   8  -9   4        0.03        0.15      1.50 o 
  -7  -8   4        9.57        5.39      3.19 o 
  -6  -8   4      318.73      348.30      7.07 o 
  -5  -8   4        0.20        0.19      0.84 o 
  -4  -8   4       87.22       85.58      2.56 o 
  -3  -8   4       11.02       10.84      1.15 o 
  -2  -8   4       32.74       34.42      2.19 o 
  -1  -8   4        6.23        2.35      0.75 o 
   0  -8   4      137.87      121.63      4.24 o 
   1  -8   4      454.45      415.48      6.16 o 
   2  -8   4       19.70       17.21      1.50 o 
   3  -8   4      168.35      169.60      3.90 o 
   4  -8   4        0.40        0.07      0.65 o 
   5  -8   4       34.82       33.81      2.26 o 
   6  -8   4      103.07      100.70      3.84 o 
   7  -8   4       30.17       31.38      3.65 o 
   8  -8   4       68.02       81.95      4.88 o 
   9  -8   4        3.04        2.53      2.49 o 
  -8  -7   4        4.00        2.30      3.03 o 
  -7  -7   4        0.38        0.29      0.92 o 
  -6  -7   4        5.39        4.21      1.64 o 
  -5  -7   4       31.35       30.72      2.00 o 
  -4  -7   4        1.14        1.25      0.95 o 
  -3  -7   4      251.68      226.07      3.22 o 
  -2  -7   4       77.00       72.70      2.05 o 
  -1  -7   4        4.49        1.76      0.65 o 
   0  -7   4      118.67      128.33      3.44 o 
   1  -7   4     1258.00     1178.17     12.41 o 
   2  -7   4        0.37        0.29      0.49 o 
   3  -7   4      262.20      261.03      4.31 o 
   4  -7   4       17.48       11.92      1.18 o 
   5  -7   4        2.20        0.48      0.61 o 
   6  -7   4       67.35       58.04      3.23 o 
   7  -7   4       19.13       23.77      2.91 o 
   8  -7   4        1.66        1.07      1.49 o 
   9  -7   4       11.77       11.16      2.52 o 
  -9  -6   4        3.03        2.32      3.33 o 
  -8  -6   4       71.41       75.67      2.60 o 
  -7  -6   4        0.04        1.72      1.42 o 
  -6  -6   4      123.47      125.18      3.06 o 
  -5  -6   4       17.93       14.61      1.40 o 
  -4  -6   4        0.20        0.32      0.65 o 
  -3  -6   4      184.61      199.30      2.92 o 
  -2  -6   4       28.53       28.66      1.13 o 
  -1  -6   4      168.15      172.47      3.70 o 
   0  -6   4        0.39        1.36      1.13 o 
   1  -6   4       12.54       13.10      0.93 o 
   2  -6   4      617.28      608.37      6.68 o 
   3  -6   4      452.48      424.50      5.42 o 
   4  -6   4      718.37      712.21      7.74 o 
   5  -6   4        2.25        0.31      0.51 o 
   6  -6   4       15.81        8.38      1.19 o 
   7  -6   4       46.89       43.64      3.79 o 
   8  -6   4       89.77       90.88      5.20 o 
   9  -6   4       85.44       92.64      4.26 o 
  10  -6   4       40.89       39.64      3.51 o 
  -9  -5   4        0.20       -1.17      1.80 o 
  -8  -5   4      121.71      119.15      3.93 o 
  -7  -5   4        7.44        7.65      1.20 o 
  -6  -5   4      278.17      277.02      4.48 o 
  -5  -5   4      529.54      514.47      5.24 o 
  -4  -5   4      274.89      272.32      3.16 o 
  -3  -5   4      215.98      224.12      2.99 o 
  -2  -5   4      186.99      187.86      2.25 o 
  -1  -5   4      348.56      315.35      3.82 o 
   0  -5   4       59.76       50.02      1.46 o 
   1  -5   4       47.44       55.16      2.00 o 
   2  -5   4      550.91      556.19      5.98 o 
   3  -5   4        8.30        7.79      1.15 o 
   4  -5   4      135.60      116.12      2.61 o 
   5  -5   4       31.03       38.26      1.65 o 
   6  -5   4       77.88       75.31      3.66 o 
   7  -5   4       92.89      106.15      4.68 o 
   8  -5   4       45.32       38.97      3.69 o 
   9  -5   4       41.24       49.20      3.60 o 
  10  -5   4      101.97      106.22      4.68 o 
 -10  -4   4       28.41       27.06      3.78 o 
  -9  -4   4       30.25       26.38      2.45 o 
  -8  -4   4       50.30       55.35      2.15 o 
  -7  -4   4      287.17      297.02      4.73 o 
  -6  -4   4      144.20      145.03      2.72 o 
  -5  -4   4       20.54       22.74      1.03 o 
  -4  -4   4      674.73      695.15      5.49 o 
  -3  -4   4       83.48       88.22      1.63 o 
  -2  -4   4       25.61       29.35      0.86 o 
  -1  -4   4      256.65      229.58      2.92 o 
   0  -4   4        1.52        4.92      0.48 o 
   1  -4   4       74.56       55.34      1.68 o 
   2  -4   4      248.74      258.48      4.65 o 
   3  -4   4      340.63      331.25      4.09 o 
   4  -4   4      320.86      323.05      3.82 o 
   5  -4   4        3.04        3.08      0.70 o 
   6  -4   4        3.95        2.84      0.90 o 
   7  -4   4       11.16       10.62      1.53 o 
   8  -4   4       21.23       20.56      1.95 o 
   9  -4   4       20.07       21.59      2.10 o 
  10  -4   4        8.43        9.92      3.94 o 
 -10  -3   4       30.33       31.58      2.72 o 
  -9  -3   4        3.83        3.21      0.94 o 
  -8  -3   4        5.34        5.29      0.91 o 
  -7  -3   4       20.22       23.48      1.90 o 
  -6  -3   4      103.55      109.46      2.37 o 
  -5  -3   4      408.43      405.72      3.96 o 
  -4  -3   4       41.14       53.75      1.15 o 
  -3  -3   4      780.45      816.65      5.49 o 
  -2  -3   4      780.99      764.27      5.02 o 
  -1  -3   4      159.93      185.98      2.76 o 
   0  -3   4       44.13       40.26      1.21 o 
   1  -3   4     1924.15     2111.59     16.07 o 
   2  -3   4      136.30      139.40      2.09 o 
   3  -3   4      203.95      188.25      2.40 o 
   4  -3   4       43.23       46.34      1.23 o 
   5  -3   4      718.12      685.34      5.82 o 
   6  -3   4       99.16       87.45      2.71 o 
   7  -3   4        5.46        6.68      1.09 o 
   8  -3   4        0.39        0.06      0.75 o 
   9  -3   4      125.47      130.18      4.94 o 
  10  -3   4      102.77       96.22      4.60 o 
 -11  -2   4       58.90       47.02      4.73 o 
 -10  -2   4       46.89       41.14      4.36 o 
  -9  -2   4       11.50        9.19      0.99 o 
  -8  -2   4        2.45        1.97      0.65 o 
  -7  -2   4        0.34        0.51      0.73 o 
  -6  -2   4      115.32      118.72      2.51 o 
  -5  -2   4      105.73      110.45      1.57 o 
  -4  -2   4       22.38       23.16      0.74 o 
  -3  -2   4        0.35        0.95      0.38 o 
  -2  -2   4     1240.58     1201.06      7.72 o 
  -1  -2   4      199.22      187.24      2.62 o 
   0  -2   4      258.84      273.09      3.20 o 
   1  -2   4     1890.27     1898.27     12.15 o 
   2  -2   4     1528.76     1659.95     10.95 o 
   3  -2   4      284.37      269.92      2.72 o 
   4  -2   4        0.12        0.13      0.26 o 
   5  -2   4      333.69      322.39      4.34 o 
   6  -2   4     1992.28     1953.45     17.81 o 
   7  -2   4        0.08        0.78      0.68 o 
   8  -2   4       21.03       18.79      2.25 o 
   9  -2   4       84.51       84.26      4.08 o 
  10  -2   4        7.66        7.48      1.97 o 
 -11  -1   4       27.23       23.20      5.23 o 
 -10  -1   4       54.00       53.93      3.03 o 
  -9  -1   4      192.57      202.61      3.41 o 
  -8  -1   4        0.02        0.19      0.51 o 
  -7  -1   4      136.61      137.46      3.06 o 
  -6  -1   4       26.92       27.10      1.38 o 
  -5  -1   4      622.97      630.46      4.68 o 
  -4  -1   4      304.00      320.56      2.72 o 
  -3  -1   4       58.69       46.91      0.96 o 
  -2  -1   4      329.14      341.78      3.01 o 
  -1  -1   4      508.77      528.76      5.15 o 
   0  -1   4     1132.31     1104.07      7.38 o 
   1  -1   4      109.04       98.35      1.49 o 
   2  -1   4      131.46      139.24      1.89 o 
   3  -1   4      222.28      224.11      2.35 o 
   4  -1   4       41.87       47.03      1.07 o 
   5  -1   4      310.53      291.39      4.60 o 
   6  -1   4        6.26       12.22      2.13 o 
   7  -1   4       74.09       76.19      3.36 o 
   8  -1   4       29.24       28.02      2.75 o 
   9  -1   4       81.52       72.20      4.55 o 
  10  -1   4      186.40      194.65      8.16 o 
 -11   0   4       51.37       56.26      3.33 o 
 -10   0   4        0.30        0.36      0.92 o 
  -9   0   4        7.34        5.46      0.99 o 
  -8   0   4        7.35        7.73      0.98 o 
  -7   0   4       63.19       64.05      1.77 o 
  -6   0   4      344.99      357.28      3.48 o 
  -5   0   4       64.90       68.85      1.27 o 
  -4   0   4      345.36      383.12      3.79 o 
  -3   0   4     1843.54     1825.39     14.50 o 
  -2   0   4      182.68      196.29      1.80 o 
  -1   0   4        0.66       -0.17      0.17 o 
   0   0   4      488.59      517.55      3.90 o 
   1   0   4      282.08      299.82      2.68 o 
   2   0   4       40.18       45.67      0.98 o 
   3   0   4      225.35      232.68      2.25 o 
   4   0   4      566.72      535.59      4.38 o 
   5   0   4       23.83       25.96      2.63 o 
   6   0   4        6.12        2.67      1.01 o 
   7   0   4        0.03        0.74      0.86 o 
   8   0   4       44.71       51.10      4.65 o 
   9   0   4        1.97        1.55      1.69 o 
  10   0   4       48.36       54.30      5.45 o 
 -11   1   4       18.29       18.49      2.49 o 
 -10   1   4        0.02        0.60      1.00 o 
  -9   1   4       56.37       57.82      1.80 o 
  -8   1   4        0.45        0.90      0.54 o 
  -7   1   4      193.43      191.08      2.80 o 
  -6   1   4        0.03        0.69      0.35 o 
  -5   1   4      154.13      152.50      1.75 o 
  -4   1   4     2280.87     2393.68     19.91 o 
  -3   1   4     2709.36     2914.93     34.14 o 
  -2   1   4      627.16      608.31      4.34 o 
  -1   1   4        0.03        0.85      0.27 o 
   0   1   4        5.86        6.35      0.48 o 
   1   1   4     2203.60     2414.72     18.11 o 
   2   1   4      371.95      347.33      4.22 o 
   3   1   4        2.99        4.05      0.53 o 
   4   1   4       56.89       52.34      1.45 o 
   5   1   4        6.86       18.26      3.81 o 
   6   1   4        0.97       -0.85      0.89 o 
   7   1   4       77.21       67.15      4.20 o 
   8   1   4        9.11        6.67      2.16 o 
   9   1   4       12.95       12.72      2.82 o 
 -11   2   4        3.74        4.80      1.47 o 
 -10   2   4       81.73       82.95      3.56 o 
  -9   2   4       13.91       14.48      1.44 o 
  -8   2   4       81.36       84.50      1.96 o 
  -7   2   4        2.17        2.09      0.56 o 
  -6   2   4        4.28        3.67      0.48 o 
  -5   2   4       17.14       24.17      0.98 o 
  -4   2   4     3243.28     3330.13     19.76 o 
  -3   2   4     1516.63     1664.86     12.99 o 
  -2   2   4       92.71       99.53      1.48 o 
  -1   2   4      288.30      254.20      2.48 o 
   0   2   4       25.81       27.38      0.82 o 
   1   2   4      936.95      967.88      7.80 o 
   2   2   4      266.13      285.25      4.30 o 
   3   2   4      112.63       93.51      2.42 o 
   4   2   4     1229.92     1199.24     14.63 o 
   5   2   4       88.50       86.79      4.63 o 
   6   2   4        5.81        1.69      1.31 o 
   7   2   4        0.74       -0.14      1.21 o 
   8   2   4       93.78       92.92      5.37 o 
   9   2   4       92.03       90.69      7.15 o 
 -11   3   4      125.77      124.58      4.53 o 
 -10   3   4       43.39       42.69      4.60 o 
  -9   3   4        3.85        2.94      0.75 o 
  -8   3   4       11.27        9.60      0.97 o 
  -7   3   4       65.69       61.09      1.61 o 
  -6   3   4       30.95       31.53      1.33 o 
  -5   3   4      107.53      109.52      2.05 o 
  -4   3   4        7.46       12.20      0.78 o 
  -3   3   4       98.94      104.37      1.76 o 
  -2   3   4      214.15      201.47      3.03 o 
  -1   3   4       11.55        6.83      0.40 o 
   0   3   4       47.26       60.37      1.62 o 
   1   3   4      278.98      294.78      3.62 o 
   2   3   4      329.68      342.33      5.09 o 
   3   3   4        0.93        1.82      0.71 o 
   4   3   4      199.16      173.23      4.51 o 
   5   3   4       18.01       21.02      2.67 o 
   6   3   4        2.88        5.71      1.86 o 
   7   3   4       32.15       32.62      5.06 o 
   8   3   4        3.92        5.42      4.25 o 
 -11   4   4        0.12        0.54      1.57 o 
 -10   4   4       17.96       12.88      2.28 o 
  -9   4   4       33.51       31.79      1.58 o 
  -8   4   4       21.15       20.27      1.43 o 
  -7   4   4       67.18       64.54      2.00 o 
  -6   4   4       36.33       36.29      2.23 o 
  -5   4   4        6.65        7.34      1.02 o 
  -4   4   4      369.73      379.98      4.17 o 
  -3   4   4       15.45       15.77      1.07 o 
  -2   4   4      108.16      108.59      2.84 o 
  -1   4   4      273.49      256.22      2.54 o 
   0   4   4       20.66       26.98      1.15 o 
   1   4   4      190.85      175.16      2.92 o 
   2   4   4      318.89      311.00      5.14 o 
   3   4   4        0.44        2.05      0.94 o 
   4   4   4        0.28       -1.36      1.36 o 
   5   4   4        1.63        1.16      1.22 o 
   6   4   4      218.59      210.67      7.42 o 
   7   4   4       29.20       23.91      3.36 o 
   8   4   4        0.98        0.72      1.70 o 
 -11   5   4       10.42        9.69      2.46 o 
 -10   5   4       34.91       33.53      4.30 o 
  -9   5   4       95.63      105.52      3.85 o 
  -8   5   4        0.10        1.00      0.69 o 
  -7   5   4       26.20       29.78      1.55 o 
  -6   5   4       80.76       80.16      2.85 o 
  -5   5   4       34.11       37.44      2.09 o 
  -4   5   4        9.89       10.82      0.84 o 
  -3   5   4      448.87      451.40      6.31 o 
  -2   5   4      148.07      151.51      2.44 o 
  -1   5   4       96.93      104.30      1.84 o 
   0   5   4      505.60      504.35      5.33 o 
   1   5   4     1607.66     1600.86     16.10 o 
   2   5   4      298.92      295.98      5.29 o 
   3   5   4      339.69      332.73      5.81 o 
   4   5   4       54.27       66.42      4.04 o 
   5   5   4       97.66      101.86      6.86 o 
   6   5   4       18.93       24.08      3.43 o 
   7   5   4      161.28      165.98      7.38 o 
 -10   6   4        7.07        4.80      1.45 o 
  -9   6   4        8.49        9.31      2.99 o 
  -8   6   4       43.87       44.03      1.96 o 
  -7   6   4       39.60       39.40      3.34 o 
  -6   6   4      337.05      339.08      5.17 o 
  -5   6   4        7.11        7.51      0.98 o 
  -4   6   4        2.95        2.16      0.56 o 
  -3   6   4       10.40       10.93      0.92 o 
  -2   6   4       47.46       47.43      1.49 o 
  -1   6   4      334.61      338.18      4.45 o 
   0   6   4        5.81        5.65      0.70 o 
   1   6   4       12.86       12.45      1.70 o 
   2   6   4        0.10        0.85      0.74 o 
   3   6   4      131.16      146.15      4.51 o 
   4   6   4       16.67       16.81      2.66 o 
   5   6   4       48.17       42.05     11.45 o 
   6   6   4       23.66       25.84      3.67 o 
 -10   7   4        5.74        7.84      3.16 o 
  -9   7   4       50.33       49.74      3.58 o 
  -8   7   4      140.92      129.82      4.75 o 
  -7   7   4       48.51       51.87      4.07 o 
  -6   7   4        0.03        0.77      0.86 o 
  -5   7   4       43.20       44.06      2.35 o 
  -4   7   4       98.27       96.64      3.72 o 
  -3   7   4       16.54       15.09      1.18 o 
  -2   7   4       16.13       16.47      1.57 o 
  -1   7   4       94.25       99.29      2.38 o 
   0   7   4       52.83       52.29      1.54 o 
   1   7   4       26.16       33.90      1.84 o 
   2   7   4       73.00       64.04      3.31 o 
   3   7   4       52.65       51.00      4.59 o 
   4   7   4        3.29        3.02      1.80 o 
   5   7   4       52.46       55.44      7.84 o 
  -9   8   4        1.10        0.51      2.22 o 
  -8   8   4        6.14        7.91      3.03 o 
  -7   8   4      155.34      156.29      6.11 o 
  -6   8   4       39.00       38.22      2.48 o 
  -5   8   4       34.16       34.63      2.43 o 
  -4   8   4      247.59      250.80      6.46 o 
  -3   8   4       64.35       65.50      2.65 o 
  -2   8   4      108.67      109.24      3.31 o 
  -1   8   4        5.86        7.01      1.11 o 
   0   8   4       37.28       36.02      3.39 o 
   1   8   4       28.85       31.73      2.51 o 
   2   8   4       10.78       10.12      1.85 o 
   3   8   4       29.21       24.96      7.07 o 
   4   8   4      132.53      139.73      6.37 o 
  -8   9   4        0.42        0.48      1.62 o 
  -7   9   4       17.95       14.77      3.28 o 
  -6   9   4        3.08        1.02      1.13 o 
  -5   9   4      152.61      159.55      5.47 o 
  -4   9   4       32.72       35.17      2.95 o 
  -3   9   4       41.07       34.09      2.82 o 
  -2   9   4       60.12       58.42      3.20 o 
  -1   9   4       29.68       32.68      2.84 o 
   0   9   4       16.59       13.93      2.43 o 
   1   9   4      125.93      136.74      6.00 o 
   2   9   4       30.83       31.11      3.15 o 
   3   9   4       43.47       39.37      5.80 o 
  -6  10   4       14.09       11.92      3.89 o 
  -5  10   4        0.84        1.56      2.67 o 
  -4  10   4       23.03       14.34      3.58 o 
  -3  10   4       39.25       40.27      5.78 o 
  -2  10   4        3.03        4.27      2.78 o 
  -1  10   4        3.65        3.51      2.79 o 
   0  10   4        2.34        3.50      3.48 o 
   1  10   4       25.33       25.40      3.44 o 
   0 -12   5       38.10       41.93      4.29 o 
   1 -12   5       64.10       57.84      4.90 o 
   2 -12   5        8.52        6.06      1.70 o 
   3 -12   5       40.42       39.72      3.55 o 
  -3 -11   5        4.06        4.20      2.12 o 
  -2 -11   5       17.19       16.21      2.86 o 
  -1 -11   5        1.73        2.25      1.42 o 
   0 -11   5        1.62        4.03      1.80 o 
   1 -11   5      162.60      174.34      4.59 o 
   2 -11   5       51.19       48.03      2.77 o 
   3 -11   5        0.17        0.65      1.04 o 
   4 -11   5       41.11       37.56      2.69 o 
   5 -11   5       27.95       25.79      2.76 o 
   6 -11   5        8.87        8.09      1.91 o 
  -5 -10   5       32.33       40.85      6.17 o 
  -4 -10   5       44.53       59.55      6.96 o 
  -3 -10   5       22.66       25.48      2.36 o 
  -2 -10   5       59.54       62.43      3.10 o 
  -1 -10   5        0.80        2.41      1.10 o 
   0 -10   5      115.18      129.68      3.72 o 
   1 -10   5        1.27        1.58      0.95 o 
   2 -10   5       12.10       11.31      1.50 o 
   3 -10   5      125.51      135.00      4.51 o 
   4 -10   5       50.33       53.00      3.03 o 
   5 -10   5        1.09        1.70      1.07 o 
   6 -10   5       62.20       60.11      3.75 o 
   7 -10   5       72.84       84.71      9.03 o 
  -6  -9   5        3.71        2.59      2.97 o 
  -5  -9   5        1.02        0.08      0.97 o 
  -4  -9   5       16.57       13.40      1.78 o 
  -3  -9   5       47.83       46.68      2.61 o 
  -2  -9   5        1.37        2.79      0.99 o 
  -1  -9   5        1.45        1.40      0.88 o 
   0  -9   5       49.75       48.20      2.28 o 
   1  -9   5      138.46      149.52      4.72 o 
   2  -9   5        3.64        2.61      0.91 o 
   3  -9   5       17.87       15.59      1.61 o 
   4  -9   5       98.57      105.41      3.41 o 
   5  -9   5      206.47      232.00      5.25 o 
   6  -9   5       14.76       12.74      1.92 o 
   7  -9   5       34.94       32.50      4.68 o 
   8  -9   5       26.52       23.48      3.44 o 
  -7  -8   5        8.81        7.58      3.67 o 
  -6  -8   5      118.04      122.04      4.01 o 
  -5  -8   5       14.11       16.03      1.62 o 
  -4  -8   5      129.05      148.60      4.82 o 
  -3  -8   5      164.48      155.60      3.54 o 
  -2  -8   5      171.37      173.80      3.68 o 
  -1  -8   5      159.87      170.90      5.17 o 
   0  -8   5       15.72       16.70      1.75 o 
   1  -8   5      222.11      210.43      5.68 o 
   2  -8   5       12.75        9.98      1.26 o 
   3  -8   5      150.71      147.57      3.71 o 
   4  -8   5       52.05       49.75      2.36 o 
   5  -8   5       72.77       69.64      2.76 o 
   6  -8   5        5.06        4.95      1.34 o 
   7  -8   5       24.47       19.75      2.89 o 
   8  -8   5       84.01       87.47      9.36 o 
   9  -8   5       42.36       47.85      4.83 o 
  -7  -7   5        7.19        7.52      1.30 o 
  -6  -7   5       18.51       15.81      1.59 o 
  -5  -7   5       24.12       22.12      1.67 o 
  -4  -7   5       61.35       52.60      1.70 o 
  -3  -7   5        7.73        6.65      0.82 o 
  -2  -7   5        1.51        1.35      0.54 o 
  -1  -7   5      531.58      498.01      9.97 o 
   0  -7   5       76.72       74.69      2.53 o 
   1  -7   5       54.09       52.33      4.01 o 
   2  -7   5      728.98      717.58      7.96 o 
   3  -7   5        2.65        2.00      0.66 o 
   4  -7   5        1.96        3.76      0.93 o 
   5  -7   5        4.70        3.30      0.86 o 
   6  -7   5       46.81       47.14      2.80 o 
   7  -7   5      156.42      163.96      6.32 o 
   8  -7   5       44.52       40.39      4.08 o 
   9  -7   5       41.15       47.11      7.56 o 
  -9  -6   5        1.30        0.68      1.92 o 
  -8  -6   5        2.01        2.51      0.94 o 
  -7  -6   5       78.30       85.78      2.72 o 
  -6  -6   5       60.46       65.66      3.34 o 
  -5  -6   5       17.90       17.62      1.29 o 
  -4  -6   5      183.70      183.59      4.01 o 
  -3  -6   5       41.32       35.73      2.68 o 
  -2  -6   5        5.11        3.76      0.91 o 
  -1  -6   5       92.02       95.68      3.74 o 
   0  -6   5      641.28      626.36      7.78 o 
   1  -6   5      764.87      728.18      9.41 o 
   2  -6   5        0.09        1.10      0.66 o 
   3  -6   5        0.18        0.45      0.50 o 
   4  -6   5      400.54      355.64      6.23 o 
   5  -6   5        0.06        0.31      0.56 o 
   6  -6   5        4.75        5.57      1.24 o 
   7  -6   5       10.62        9.28      2.37 o 
   8  -6   5       14.77       11.96      2.39 o 
   9  -6   5       15.91       18.60      2.51 o 
  -9  -5   5        1.85        0.71      1.05 o 
  -8  -5   5       83.64       81.56      2.69 o 
  -7  -5   5       94.28       93.72      2.70 o 
  -6  -5   5       59.47       62.97      1.91 o 
  -5  -5   5      471.51      469.03      4.58 o 
  -4  -5   5       71.49       73.17      1.59 o 
  -3  -5   5       55.95       50.88      1.66 o 
  -2  -5   5      124.47      132.44      2.34 o 
  -1  -5   5      570.41      548.68      6.64 o 
   0  -5   5      307.18      276.69      3.50 o 
   1  -5   5       26.12       20.90      1.64 o 
   2  -5   5     1197.34     1159.40     13.61 o 
   3  -5   5      455.79      450.59      5.51 o 
   4  -5   5       69.58       75.33      2.13 o 
   5  -5   5      819.07      733.52      7.86 o 
   6  -5   5        4.22        4.14      1.19 o 
   7  -5   5       49.35       52.72      4.82 o 
   8  -5   5       29.62       33.48      2.90 o 
   9  -5   5       71.48       71.76      3.90 o 
  10  -5   5        1.73        3.23      1.97 o 
 -10  -4   5        0.09       -0.70      1.78 o 
  -9  -4   5       16.85       13.23      1.41 o 
  -8  -4   5       37.31       36.89      1.97 o 
  -7  -4   5      113.97      112.99      2.57 o 
  -6  -4   5      283.00      304.90      4.14 o 
  -5  -4   5        4.71        2.87      0.58 o 
  -4  -4   5        4.59        3.16      0.47 o 
  -3  -4   5      267.59      283.62      2.91 o 
  -2  -4   5       46.38       44.24      1.19 o 
  -1  -4   5        0.04        0.42      0.68 o 
   0  -4   5      630.88      664.19     10.44 o 
   1  -4   5        9.83        9.73      0.92 o 
   2  -4   5        3.18        3.41      0.47 o 
   3  -4   5      574.55      572.05      5.49 o 
   4  -4   5      185.99      197.83      4.10 o 
   5  -4   5       42.91       46.60      1.79 o 
   6  -4   5      145.56      153.11      4.22 o 
   7  -4   5       61.09       61.58      2.60 o 
   8  -4   5       64.97       68.54      2.94 o 
   9  -4   5       11.82        9.97      2.40 o 
  10  -4   5        8.57       10.16      2.60 o 
 -10  -3   5       25.27       22.96      4.96 o 
  -9  -3   5      153.97      157.01      3.56 o 
  -8  -3   5      124.39      124.13      2.78 o 
  -7  -3   5        0.87        1.32      0.60 o 
  -6  -3   5       70.14       67.94      1.85 o 
  -5  -3   5       76.34       78.25      1.50 o 
  -4  -3   5      320.20      343.85      3.21 o 
  -3  -3   5      684.98      655.93      4.91 o 
  -2  -3   5       18.30       15.88      1.35 o 
  -1  -3   5       40.40       51.49      1.91 o 
   0  -3   5      255.02      226.37      3.36 o 
   1  -3   5      960.97      973.28      7.49 o 
   2  -3   5        0.85        1.80      0.37 o 
   3  -3   5      157.95      152.80      2.26 o 
   4  -3   5      467.24      472.59      4.59 o 
   5  -3   5      135.86      129.94      3.04 o 
   6  -3   5       25.17       18.65      1.87 o 
   7  -3   5        9.88        9.32      1.55 o 
   8  -3   5        9.53        8.06      2.44 o 
   9  -3   5       29.70       35.88      3.36 o 
  10  -3   5       11.45       12.90      2.40 o 
 -11  -2   5       15.15       17.07      4.68 o 
 -10  -2   5        0.03        1.48      1.36 o 
  -9  -2   5      196.94      213.45      3.75 o 
  -8  -2   5       55.03       49.99      1.84 o 
  -7  -2   5        4.80        3.65      0.68 o 
  -6  -2   5      102.66       98.07      2.14 o 
  -5  -2   5       30.64       31.80      1.25 o 
  -4  -2   5       88.39       97.15      1.51 o 
  -3  -2   5     1392.77     1403.30      8.39 o 
  -2  -2   5       50.27       53.02      1.23 o 
  -1  -2   5       61.57       64.07      1.72 o 
   0  -2   5     1112.78     1168.68      8.07 o 
   1  -2   5       67.88       56.23      1.16 o 
   2  -2   5        0.38        0.63      0.27 o 
   3  -2   5      404.90      353.80      3.42 o 
   4  -2   5      387.00      414.50      3.68 o 
   5  -2   5      657.15      649.89      6.88 o 
   6  -2   5       55.60       52.69      2.17 o 
   7  -2   5        0.01        0.22      0.95 o 
   8  -2   5      261.26      257.30      6.77 o 
   9  -2   5        0.04        2.18      1.48 o 
  10  -2   5       73.42       76.57      6.97 o 
 -11  -1   5       22.60       17.47      4.70 o 
 -10  -1   5        0.04        0.26      1.01 o 
  -9  -1   5        2.54        2.23      0.80 o 
  -8  -1   5      220.38      225.92      3.67 o 
  -7  -1   5      123.36      126.05      3.48 o 
  -6  -1   5        0.02        0.44      0.38 o 
  -5  -1   5      210.32      220.52      2.46 o 
  -4  -1   5      244.62      247.63      2.41 o 
  -3  -1   5      615.58      600.02      4.44 o 
  -2  -1   5      316.70      299.02      3.61 o 
  -1  -1   5      477.63      475.05      4.78 o 
   0  -1   5      356.16      352.49      3.26 o 
   1  -1   5      431.62      436.74      4.04 o 
   2  -1   5      568.74      508.12      4.43 o 
   3  -1   5       86.46       82.92      1.61 o 
   4  -1   5      214.11      205.56      2.66 o 
   5  -1   5      350.44      326.76      6.04 o 
   6  -1   5       70.10       64.82      3.00 o 
   7  -1   5      207.29      216.99      5.85 o 
   8  -1   5      114.84      118.06      4.63 o 
   9  -1   5        3.56        2.69      2.73 o 
 -11   0   5       82.22       86.48      5.18 o 
 -10   0   5        2.59        1.58      0.78 o 
  -9   0   5      175.19      185.04      5.33 o 
  -8   0   5        8.56        6.91      0.96 o 
  -7   0   5      225.33      224.79      4.59 o 
  -6   0   5       13.48       16.56      0.88 o 
  -5   0   5        4.33        5.86      0.50 o 
  -4   0   5     2001.65     2087.26     17.91 o 
  -3   0   5      225.79      228.91      2.61 o 
  -2   0   5        2.60        5.78      0.61 o 
  -1   0   5        0.29        0.13      0.25 o 
   0   0   5      890.08      961.24      7.80 o 
   1   0   5      885.04      900.35      6.24 o 
   2   0   5      302.89      295.98      4.11 o 
   3   0   5       37.34       34.73      0.94 o 
   4   0   5      358.15      324.13      4.33 o 
   5   0   5       48.57       49.70      2.47 o 
   6   0   5       11.50       11.20      1.69 o 
   7   0   5       54.53       61.71      4.06 o 
   8   0   5      144.94      154.87      6.73 o 
   9   0   5        0.60       -0.29      2.21 o 
 -11   1   5       20.04       18.03      2.94 o 
 -10   1   5        9.44        6.80      1.46 o 
  -9   1   5       61.30       61.79      2.19 o 
  -8   1   5       73.75       78.50      2.37 o 
  -7   1   5       60.00       61.04      2.01 o 
  -6   1   5        4.95        4.04      0.54 o 
  -5   1   5      538.73      533.78      4.51 o 
  -4   1   5      968.65     1029.82      7.70 o 
  -3   1   5        0.04        0.29      0.36 o 
  -2   1   5      261.76      242.16      3.81 o 
  -1   1   5      538.05      525.55      5.40 o 
   0   1   5       50.86       44.73      1.40 o 
   1   1   5       19.50       24.59      0.99 o 
   2   1   5      493.94      467.85      4.89 o 
   3   1   5      487.25      476.74      6.21 o 
   4   1   5      114.18      103.13      2.66 o 
   5   1   5        0.72        0.66      1.03 o 
   6   1   5       70.95       58.08      3.79 o 
   7   1   5       15.74        8.25      2.15 o 
   8   1   5       24.65       26.39      3.64 o 
   9   1   5       30.29       29.19      7.38 o 
 -11   2   5       57.59       58.88      6.12 o 
 -10   2   5       33.17       32.47      2.66 o 
  -9   2   5        3.10        2.93      0.84 o 
  -8   2   5       33.03       33.86      1.79 o 
  -7   2   5       44.71       45.09      2.25 o 
  -6   2   5      391.26      412.95      5.13 o 
  -5   2   5      218.77      223.67      5.64 o 
  -4   2   5       29.20       27.53      1.20 o 
  -3   2   5        7.96        8.10      0.71 o 
  -2   2   5      475.89      464.83      3.76 o 
  -1   2   5      259.76      266.74      2.69 o 
   0   2   5      544.48      590.02      4.61 o 
   1   2   5       82.13       76.50      1.75 o 
   2   2   5        0.01        2.12      0.60 o 
   3   2   5      784.97      809.92      9.17 o 
   4   2   5      604.02      545.90     11.77 o 
   5   2   5       76.42       62.02      3.72 o 
   6   2   5      362.69      360.20     12.00 o 
   7   2   5        1.78        0.59      1.62 o 
   8   2   5       45.57       47.25      4.79 o 
   9   2   5      141.15      146.47      8.23 o 
 -11   3   5        7.50        4.90      1.94 o 
 -10   3   5       25.71       24.12      2.29 o 
  -9   3   5       40.37       41.85      1.92 o 
  -8   3   5      159.93      154.22      3.39 o 
  -7   3   5       13.21       12.41      1.04 o 
  -6   3   5      463.06      461.57      5.68 o 
  -5   3   5      445.17      456.31      6.86 o 
  -4   3   5      260.03      259.01      3.73 o 
  -3   3   5      245.11      236.57      2.82 o 
  -2   3   5       19.44       18.03      1.08 o 
  -1   3   5       97.27       96.53      1.67 o 
   0   3   5      143.30      130.59      1.91 o 
   1   3   5      711.37      742.55      8.55 o 
   2   3   5      308.68      314.52      5.09 o 
   3   3   5        3.28        5.52      1.25 o 
   4   3   5       38.19       43.05      4.61 o 
   5   3   5       97.87       84.00      4.47 o 
   6   3   5       44.64       43.04      4.09 o 
   7   3   5       34.46       35.31      3.94 o 
   8   3   5       14.33       11.94      2.84 o 
 -11   4   5        8.84        9.80      2.64 o 
 -10   4   5       19.40       14.92      2.13 o 
  -9   4   5       41.32       43.27      1.99 o 
  -8   4   5        0.80        1.23      0.73 o 
  -7   4   5       12.52       11.28      1.24 o 
  -6   4   5       82.21       80.89      2.30 o 
  -5   4   5        3.63        3.96      0.71 o 
  -4   4   5       62.94       67.60      1.94 o 
  -3   4   5      113.52      120.55      2.43 o 
  -2   4   5       40.78       40.76      1.63 o 
  -1   4   5        0.10        0.68      0.51 o 
   0   4   5       90.26       92.46      2.40 o 
   1   4   5        0.24        0.82      1.38 o 
   2   4   5       27.72       33.38      1.98 o 
   3   4   5       67.66       70.85      2.56 o 
   4   4   5      109.69      115.20      5.04 o 
   5   4   5        7.27        5.26      1.79 o 
   6   4   5       12.79       11.59      2.37 o 
   7   4   5       29.94       26.66      3.69 o 
 -10   5   5       20.26       20.35      2.26 o 
  -9   5   5       14.25       15.20      1.41 o 
  -8   5   5       89.19       84.70      2.65 o 
  -7   5   5       71.54       72.21      4.26 o 
  -6   5   5       29.46       29.77      1.75 o 
  -5   5   5       65.31       66.07      2.13 o 
  -4   5   5      342.09      334.23      4.69 o 
  -3   5   5      101.76       96.67      2.30 o 
  -2   5   5      272.62      280.90      3.64 o 
  -1   5   5       94.96      105.35      2.33 o 
   0   5   5      152.73      151.25      2.79 o 
   1   5   5      443.06      444.91      6.15 o 
   2   5   5       84.90       82.81      2.84 o 
   3   5   5        4.61        5.24      1.04 o 
   4   5   5       18.37       15.00      2.50 o 
   5   5   5       90.31      101.19      5.33 o 
   6   5   5        5.45        6.12      2.14 o 
   7   5   5      102.43      108.35      6.22 o 
 -10   6   5       28.16       26.92      3.51 o 
  -9   6   5       28.66       22.23      1.72 o 
  -8   6   5        0.24        0.59      0.78 o 
  -7   6   5       16.12       17.48      1.65 o 
  -6   6   5       21.64       23.19      1.78 o 
  -5   6   5        0.07       -0.50      0.93 o 
  -4   6   5      256.78      257.55      4.51 o 
  -3   6   5        2.00        0.95      0.63 o 
  -2   6   5       22.95       20.28      1.55 o 
  -1   6   5        0.93        1.28      0.77 o 
   0   6   5       22.33       26.64      1.93 o 
   1   6   5      513.91      521.03      7.72 o 
   2   6   5        9.67        6.23      1.46 o 
   3   6   5        3.17        3.02      1.60 o 
   4   6   5      155.84      167.79      6.65 o 
   5   6   5       16.53       16.30      2.95 o 
   6   6   5        0.01        0.26      1.83 o 
  -9   7   5        4.78        4.99      2.69 o 
  -8   7   5        7.94        6.08      1.74 o 
  -7   7   5       90.12       93.82      3.50 o 
  -6   7   5        5.86        4.12      1.30 o 
  -5   7   5       14.50       14.42      1.49 o 
  -4   7   5       16.42       16.31      1.50 o 
  -3   7   5        0.05       -0.01      0.72 o 
  -2   7   5       55.39       56.88      2.33 o 
  -1   7   5       75.85       80.15      2.84 o 
   0   7   5       71.75       72.80      2.42 o 
   1   7   5        3.65        4.58      1.25 o 
   2   7   5        0.23        0.95      1.01 o 
   3   7   5        3.70        1.86      1.65 o 
   4   7   5        0.01        0.34      1.60 o 
   5   7   5       19.77       18.79      5.01 o 
  -8   8   5        4.86        4.35      1.35 o 
  -7   8   5       16.11       11.24      1.67 o 
  -6   8   5       13.96       11.47      1.69 o 
  -5   8   5        1.62        1.29      1.24 o 
  -4   8   5        0.06       -0.08      0.93 o 
  -3   8   5        8.81        6.73      1.75 o 
  -2   8   5       21.61       19.34      1.87 o 
  -1   8   5       21.13       24.62      4.43 o 
   0   8   5       66.15       63.98      4.19 o 
   1   8   5      142.40      144.89      4.34 o 
   2   8   5       38.10       41.42      2.90 o 
   3   8   5       88.27       98.75      4.90 o 
  -7   9   5        0.58        0.46      1.63 o 
  -6   9   5        0.52        0.32      2.59 o 
  -5   9   5       62.83       65.55      4.64 o 
  -4   9   5      289.71      282.99      7.07 o 
  -3   9   5       15.79       14.16      2.23 o 
  -2   9   5        0.01        1.39      2.32 o 
  -1   9   5       17.46       20.60      4.48 o 
   0   9   5       28.46       28.80      5.15 o 
   1   9   5       93.57       89.05      7.59 o 
  -5  10   5       33.32       28.46      5.50 o 
  -4  10   5       69.07       50.25      6.86 o 
  -3  10   5       59.26       59.72      7.26 o 
  -2  10   5        2.39       -0.95      2.32 o 
  -1  10   5       51.24       57.58      7.33 o 
   1 -12   6       82.65       95.55      5.47 o 
   2 -12   6        3.12        1.75      1.28 o 
  -3 -11   6      178.46      194.07      7.52 o 
  -2 -11   6        0.07        2.07      1.74 o 
  -1 -11   6       17.02       14.63      2.65 o 
   0 -11   6       22.16       23.64      2.15 o 
   1 -11   6      109.02      117.59      4.48 o 
   2 -11   6       76.78       75.51      3.18 o 
   3 -11   6       31.56       27.92      2.37 o 
   4 -11   6       32.09       32.31      2.59 o 
   5 -11   6        0.83        0.86      1.18 o 
  -5 -10   6        8.04       13.71      4.14 o 
  -4 -10   6       45.07       35.40      5.45 o 
  -3 -10   6        3.23        2.31      1.16 o 
  -2 -10   6       31.64       31.69      2.54 o 
  -1 -10   6        4.71        3.71      1.14 o 
   0 -10   6       28.30       22.09      1.95 o 
   1 -10   6       24.40       19.38      1.84 o 
   2 -10   6       37.42       35.70      2.46 o 
   3 -10   6      103.84       99.90      3.46 o 
   4 -10   6        0.00       -0.62      0.88 o 
   5 -10   6        3.21        3.20      1.22 o 
   6 -10   6        1.86        0.32      1.26 o 
   7 -10   6       25.53       20.76      3.34 o 
  -6  -9   6      149.60      184.23     10.33 o 
  -5  -9   6       87.29       87.93      4.25 o 
  -4  -9   6        8.23       10.01      1.66 o 
  -3  -9   6        0.70        1.17      1.00 o 
  -2  -9   6        8.35        6.08      1.15 o 
  -1  -9   6       80.35       84.77      4.90 o 
   0  -9   6      124.34      129.59      4.22 o 
   1  -9   6        5.33        3.56      0.98 o 
   2  -9   6       27.15       30.19      2.19 o 
   3  -9   6       59.64       60.94      2.64 o 
   4  -9   6       46.75       42.21      2.62 o 
   5  -9   6       76.42       78.87      3.12 o 
   6  -9   6       13.15       11.45      1.61 o 
   7  -9   6       61.46       68.78      4.60 o 
   8  -9   6      116.91      110.52      8.26 o 
  -7  -8   6        0.22        3.58      3.08 o 
  -6  -8   6        3.31        5.09      1.16 o 
  -5  -8   6      100.18       96.51      3.02 o 
  -4  -8   6      244.35      260.27      6.40 o 
  -3  -8   6       14.55       12.36      1.34 o 
  -2  -8   6       83.00       79.96      2.56 o 
  -1  -8   6        4.21        3.67      1.08 o 
   0  -8   6       43.41       39.55      2.48 o 
   1  -8   6      121.71      118.36      3.81 o 
   2  -8   6       34.15       38.03      2.34 o 
   3  -8   6      113.72      113.63      4.83 o 
   4  -8   6      105.13       95.27      3.17 o 
   5  -8   6       58.92       62.70      4.06 o 
   6  -8   6        2.88        2.21      1.01 o 
   7  -8   6       63.86       74.32      8.30 o 
   8  -8   6        5.52        7.77      2.34 o 
  -8  -7   6       88.66       95.80      7.52 o 
  -7  -7   6       13.10       13.64      1.83 o 
  -6  -7   6       83.01       86.18      3.13 o 
  -5  -7   6      144.42      146.98      4.50 o 
  -4  -7   6      109.32      109.73      3.87 o 
  -3  -7   6        2.63        1.27      0.69 o 
  -2  -7   6        0.00       -0.49      0.49 o 
  -1  -7   6     1339.64     1245.29     14.45 o 
   0  -7   6        3.07        7.12      1.06 o 
   1  -7   6       83.33       86.52      2.79 o 
   2  -7   6       19.22       18.50      1.60 o 
   3  -7   6       94.93       81.99      2.52 o 
   4  -7   6      128.37      120.47      3.90 o 
   5  -7   6        4.42        2.96      0.87 o 
   6  -7   6      149.12      161.35      4.98 o 
   7  -7   6       55.09       62.03      4.42 o 
   8  -7   6       19.99       18.03      2.86 o 
   9  -7   6       81.39       90.58      4.52 o 
  -9  -6   6        2.12       -0.90      1.89 o 
  -8  -6   6        3.17        3.73      1.06 o 
  -7  -6   6        4.55        4.06      1.31 o 
  -6  -6   6        0.42        0.97      0.74 o 
  -5  -6   6       67.72       64.28      1.77 o 
  -4  -6   6        0.02        0.91      1.08 o 
  -3  -6   6       70.82       67.24      2.45 o 
  -2  -6   6       69.43       72.82      2.61 o 
  -1  -6   6      226.35      225.33      8.78 o 
   0  -6   6     1196.54     1140.23     13.91 o 
   1  -6   6       30.40       28.54      2.71 o 
   2  -6   6      302.72      297.59      6.15 o 
   3  -6   6      102.04      106.49      2.70 o 
   4  -6   6      364.30      321.07      4.98 o 
   5  -6   6       24.51       22.14      1.75 o 
   6  -6   6       15.41       13.42      1.80 o 
   7  -6   6        2.61        1.64      1.39 o 
   8  -6   6       16.57       11.47      2.41 o 
   9  -6   6        0.23        0.23      1.25 o 
  -9  -5   6        0.54        3.18      2.67 o 
  -8  -5   6      175.80      181.15      5.22 o 
  -7  -5   6       17.72       15.35      1.47 o 
  -6  -5   6        2.00        2.00      0.96 o 
  -5  -5   6      100.52      104.98      2.16 o 
  -4  -5   6      114.79      113.43      2.06 o 
  -3  -5   6      372.43      373.42      4.00 o 
  -2  -5   6       31.21       35.37      2.81 o 
  -1  -5   6       27.21       29.15      2.72 o 
   0  -5   6       23.92       20.10      1.41 o 
   1  -5   6     1013.56      968.13     10.30 o 
   2  -5   6      677.01      597.56      7.52 o 
   3  -5   6       14.59       16.43      1.40 o 
   4  -5   6        6.34        7.46      1.03 o 
   5  -5   6       20.38       27.78      2.32 o 
   6  -5   6      142.56      140.14      4.29 o 
   7  -5   6       72.47       72.84      4.09 o 
   8  -5   6        3.31        3.77      1.94 o 
   9  -5   6      368.95      393.05      8.89 o 
 -10  -4   6        0.70        0.53      2.38 o 
  -9  -4   6      183.74      193.49      4.59 o 
  -8  -4   6      270.05      278.46      6.50 o 
  -7  -4   6      205.19      210.09      3.59 o 
  -6  -4   6      479.93      494.79      5.57 o 
  -5  -4   6      330.56      335.72      3.48 o 
  -4  -4   6       38.40       44.35      2.03 o 
  -3  -4   6       57.64       58.93      1.51 o 
  -2  -4   6      187.52      172.95      2.49 o 
  -1  -4   6       86.81       91.19      2.05 o 
   0  -4   6      445.72      438.34      4.94 o 
   1  -4   6      511.98      507.84      4.89 o 
   2  -4   6        5.37        3.61      0.54 o 
   3  -4   6      277.21      251.19      3.23 o 
   4  -4   6       43.20       45.12      1.40 o 
   5  -4   6      132.31      150.36      4.24 o 
   6  -4   6       17.05       13.44      1.45 o 
   7  -4   6       68.89       61.02      2.90 o 
   8  -4   6       64.55       71.20      3.76 o 
   9  -4   6       12.45       13.55      2.92 o 
 -10  -3   6       25.24       24.18      2.43 o 
  -9  -3   6       45.42       43.63      2.11 o 
  -8  -3   6       52.26       57.41      2.17 o 
  -7  -3   6        3.55        2.58      1.13 o 
  -6  -3   6       79.51       86.63      2.28 o 
  -5  -3   6      175.17      179.49      2.35 o 
  -4  -3   6       21.43       23.28      0.87 o 
  -3  -3   6       31.01       22.71      1.01 o 
  -2  -3   6        4.56        3.89      0.57 o 
  -1  -3   6       17.16       29.78      1.41 o 
   0  -3   6       28.54       33.51      1.98 o 
   1  -3   6      172.78      172.65      2.39 o 
   2  -3   6      161.45      160.94      2.73 o 
   3  -3   6      129.81      129.01      3.46 o 
   4  -3   6       27.96       31.25      1.22 o 
   5  -3   6       13.68       11.97      1.43 o 
   6  -3   6       30.70       35.85      2.25 o 
   7  -3   6      122.25      132.94      3.77 o 
   8  -3   6        3.08        1.59      1.27 o 
   9  -3   6        9.71        8.95      2.06 o 
 -10  -2   6        3.17        0.73      0.84 o 
  -9  -2   6        0.32        0.85      0.75 o 
  -8  -2   6        1.13        1.53      0.72 o 
  -7  -2   6      251.59      259.70      4.31 o 
  -6  -2   6        1.73        1.32      0.49 o 
  -5  -2   6      246.21      247.42      2.75 o 
  -4  -2   6      750.29      756.51      5.43 o 
  -3  -2   6       76.29       79.59      2.06 o 
  -2  -2   6       99.17       89.82      1.74 o 
  -1  -2   6      511.91      520.61      4.92 o 
   0  -2   6      408.33      438.72      4.29 o 
   1  -2   6     1066.12     1017.33      7.62 o 
   2  -2   6      289.34      306.81      3.72 o 
   3  -2   6        1.38        0.69      0.36 o 
   4  -2   6     1926.83     1783.06     12.02 o 
   5  -2   6       10.63       16.19      1.24 o 
   6  -2   6       25.46       28.65      2.54 o 
   7  -2   6       22.00       24.05      2.48 o 
   8  -2   6      191.29      192.45      7.25 o 
   9  -2   6       27.07       23.28      2.83 o 
 -11  -1   6        8.61        5.81      2.03 o 
 -10  -1   6        0.76        1.06      0.85 o 
  -9  -1   6        0.03        0.50      0.70 o 
  -8  -1   6        1.36        1.52      0.70 o 
  -7  -1   6      157.99      156.28      7.61 o 
  -6  -1   6       29.85       28.27      1.14 o 
  -5  -1   6       47.69       44.12      1.30 o 
  -4  -1   6       81.06       75.00      1.49 o 
  -3  -1   6       18.74       16.36      1.15 o 
  -2  -1   6       15.71       20.20      1.71 o 
  -1  -1   6     1232.54     1224.79     10.73 o 
   0  -1   6      267.27      286.17      3.09 o 
   1  -1   6        0.11        0.18      0.25 o 
   2  -1   6       10.85        8.82      0.72 o 
   3  -1   6       51.18       43.24      1.33 o 
   4  -1   6      513.15      501.43      4.73 o 
   5  -1   6      380.33      363.96      6.93 o 
   6  -1   6       75.78       72.49      3.93 o 
   7  -1   6       61.16       66.78      3.45 o 
   8  -1   6       32.40       32.57      4.74 o 
   9  -1   6       24.58       29.96      4.02 o 
 -11   0   6       50.05       42.59      4.39 o 
 -10   0   6        0.40        0.51      0.80 o 
  -9   0   6        5.31        4.99      0.99 o 
  -8   0   6       72.39       77.22      2.54 o 
  -7   0   6      247.15      251.24      4.21 o 
  -6   0   6        0.02        0.34      0.70 o 
  -5   0   6      143.42      156.75      2.77 o 
  -4   0   6      198.12      189.10      2.88 o 
  -3   0   6      160.62      172.14      3.43 o 
  -2   0   6      345.95      314.54      5.33 o 
  -1   0   6      184.31      190.64      3.08 o 
   0   0   6      156.48      147.33      1.92 o 
   1   0   6       82.38       92.24      1.71 o 
   2   0   6        0.46        0.68      0.31 o 
   3   0   6      124.62      127.76      1.99 o 
   4   0   6       47.12       46.47      1.67 o 
   5   0   6       10.28       10.54      1.92 o 
   6   0   6       24.93       23.49      2.99 o 
   7   0   6       18.80       15.93      2.65 o 
   8   0   6      197.30      215.19      8.14 o 
   9   0   6        7.09        6.14      3.25 o 
 -11   1   6        3.67        3.40      1.92 o 
 -10   1   6        0.04        0.12      0.77 o 
  -9   1   6        9.08       11.46      1.28 o 
  -8   1   6       19.94       21.44      1.55 o 
  -7   1   6        2.99        3.79      0.80 o 
  -6   1   6        0.66        2.05      1.17 o 
  -5   1   6       20.84       24.50      1.35 o 
  -4   1   6      333.53      330.84      4.11 o 
  -3   1   6      115.49      120.45      2.47 o 
  -2   1   6      778.30      810.78      8.87 o 
  -1   1   6       73.80       82.39      1.80 o 
   0   1   6      324.73      314.65      4.18 o 
   1   1   6      287.83      279.42      3.64 o 
   2   1   6      548.58      510.28      6.60 o 
   3   1   6       14.04       19.47      1.54 o 
   4   1   6       38.92       29.75      2.30 o 
   5   1   6        0.11       -0.47      0.92 o 
   6   1   6      101.55      101.36      4.98 o 
   7   1   6        0.54        0.18      1.24 o 
   8   1   6       23.03       29.29      3.84 o 
 -11   2   6       10.02        5.87      2.13 o 
 -10   2   6        0.14        0.22      0.78 o 
  -9   2   6       44.25       43.44      2.07 o 
  -8   2   6        1.88        1.30      1.04 o 
  -7   2   6       47.23       47.87      1.74 o 
  -6   2   6      579.63      625.24      6.90 o 
  -5   2   6      446.91      475.08      5.61 o 
  -4   2   6        3.04        4.59      0.86 o 
  -3   2   6       48.72       49.40      1.97 o 
  -2   2   6        7.11        3.83      0.71 o 
  -1   2   6      488.42      510.85      4.91 o 
   0   2   6        1.34        4.27      0.87 o 
   1   2   6       28.60       27.43      1.49 o 
   2   2   6       63.18       68.15      3.73 o 
   3   2   6       81.53       76.05      2.49 o 
   4   2   6      127.79       96.12      4.37 o 
   5   2   6       46.08       43.17      3.84 o 
   6   2   6      102.57      102.19      5.17 o 
   7   2   6      133.72      137.23      6.83 o 
   8   2   6       40.15       40.23      4.55 o 
 -11   3   6        3.52        1.60      1.72 o 
 -10   3   6        2.99        2.62      0.91 o 
  -9   3   6       23.39       22.42      1.70 o 
  -8   3   6       16.07       14.47      1.35 o 
  -7   3   6        8.36        7.92      1.07 o 
  -6   3   6      560.95      560.11      6.58 o 
  -5   3   6      623.79      660.13      8.03 o 
  -4   3   6        0.01        1.36      0.61 o 
  -3   3   6       91.95       82.48      1.84 o 
  -2   3   6        2.50        5.55      0.89 o 
  -1   3   6      458.97      449.47      5.57 o 
   0   3   6      243.01      249.90      3.98 o 
   1   3   6       52.91       48.74      1.85 o 
   2   3   6      963.47      918.89     10.50 o 
   3   3   6       13.77       11.89      1.33 o 
   4   3   6      110.59      116.38      4.99 o 
   5   3   6        1.67       -0.36      1.28 o 
   6   3   6       28.35       28.38      3.59 o 
   7   3   6       33.27       36.55      6.74 o 
 -10   4   6        6.37        4.37      1.00 o 
  -9   4   6        5.65        4.16      1.47 o 
  -8   4   6        3.18        2.04      0.85 o 
  -7   4   6       67.36       73.43      2.57 o 
  -6   4   6       45.60       45.37      1.87 o 
  -5   4   6       40.35       40.10      1.71 o 
  -4   4   6      242.35      237.35      3.75 o 
  -3   4   6        9.78       11.57      0.92 o 
  -2   4   6       14.63       15.18      1.26 o 
  -1   4   6      130.15      144.66      4.04 o 
   0   4   6      243.29      256.66      4.26 o 
   1   4   6       28.86       35.14      2.51 o 
   2   4   6      156.39      151.87      3.78 o 
   3   4   6       13.16       12.91      1.45 o 
   4   4   6       43.16       40.70      3.73 o 
   5   4   6       28.60       26.93      3.65 o 
   6   4   6        3.07        1.87      1.74 o 
   7   4   6      162.09      172.35      7.57 o 
 -10   5   6        3.52        3.63      2.92 o 
  -9   5   6       16.79       16.71      1.54 o 
  -8   5   6        0.13        0.11      0.76 o 
  -7   5   6       13.44       13.59      1.46 o 
  -6   5   6       36.49       35.42      2.00 o 
  -5   5   6      156.74      156.22      3.60 o 
  -4   5   6       77.99       79.91      2.38 o 
  -3   5   6        7.77        7.18      0.87 o 
  -2   5   6      315.61      309.87      6.54 o 
  -1   5   6      827.39      839.66     12.07 o 
   0   5   6      133.05      136.52      4.59 o 
   1   5   6       26.86       29.09      2.08 o 
   2   5   6       75.70       83.37      3.55 o 
   3   5   6        0.76        1.77      1.36 o 
   4   5   6      141.58      142.25      6.01 o 
   5   5   6       91.32       88.64      5.15 o 
   6   5   6       24.71       32.58      5.17 o 
 -10   6   6        0.02        2.86      3.64 o 
  -9   6   6       42.91       44.96      5.25 o 
  -8   6   6       36.15       36.90      2.48 o 
  -7   6   6        8.82        8.06      2.27 o 
  -6   6   6       28.49       26.67      1.92 o 
  -5   6   6       61.81       58.97      2.33 o 
  -4   6   6      216.30      218.12      4.12 o 
  -3   6   6      114.23      117.19      3.39 o 
  -2   6   6      128.38      135.05      6.15 o 
  -1   6   6       84.31       79.88      3.51 o 
   0   6   6      535.41      538.81      9.66 o 
   1   6   6      148.00      152.51      4.13 o 
   2   6   6        0.26        0.82      1.01 o 
   3   6   6      265.49      280.76      8.44 o 
   4   6   6       19.89       17.31      2.93 o 
   5   6   6      149.35      147.45      6.77 o 
  -9   7   6        1.36        2.75      2.52 o 
  -8   7   6      127.63      126.63      5.88 o 
  -7   7   6       12.22       12.00      1.51 o 
  -6   7   6        3.69        4.17      1.07 o 
  -5   7   6        6.44        7.59      1.22 o 
  -4   7   6        1.33        1.68      1.16 o 
  -3   7   6      133.44      135.01      4.50 o 
  -2   7   6       14.36       11.61      2.42 o 
  -1   7   6        5.68        5.85      1.58 o 
   0   7   6       47.13       44.94      3.44 o 
   1   7   6       35.65       39.08      3.28 o 
   2   7   6       71.49       70.97      3.83 o 
   3   7   6        3.06        2.57      1.43 o 
   4   7   6        6.12        5.35      2.25 o 
  -8   8   6        1.29        1.31      1.74 o 
  -7   8   6        0.27        0.66      1.54 o 
  -6   8   6      155.34      161.91      4.58 o 
  -5   8   6        7.95        6.21      1.50 o 
  -4   8   6        3.64        3.69      1.24 o 
  -3   8   6       21.04       17.71      1.79 o 
  -2   8   6       12.84       11.88      3.55 o 
  -1   8   6       17.30       16.02      3.04 o 
   0   8   6        0.07       -0.89      1.27 o 
   1   8   6       29.16       30.38      3.10 o 
   2   8   6       16.71       10.53      2.68 o 
  -6   9   6       20.66       16.23      4.38 o 
  -5   9   6       63.84       67.93      7.79 o 
  -4   9   6       24.82       19.84      2.18 o 
  -3   9   6       11.31       10.39      3.71 o 
  -2   9   6        3.50        0.76      2.59 o 
  -1   9   6        0.77        2.42      2.98 o 
   0   9   6       17.65        9.50      4.07 o 
  -2 -11   7       48.10       59.76      4.84 o 
  -1 -11   7      199.29      227.79      7.97 o 
   0 -11   7        0.03        0.80      1.04 o 
   1 -11   7       33.90       34.48      2.55 o 
   2 -11   7       85.46       92.20      3.84 o 
   3 -11   7        0.55       -0.38      1.00 o 
   4 -11   7       65.78       63.55      3.32 o 
   5 -11   7       38.87       38.76      4.06 o 
  -4 -10   7       33.35       28.91      3.42 o 
  -3 -10   7        6.94        6.67      1.53 o 
  -2 -10   7       21.57       26.53      3.43 o 
  -1 -10   7      225.15      238.40      6.17 o 
   0 -10   7       62.23       59.77      2.72 o 
   1 -10   7       13.46       12.13      1.56 o 
   2 -10   7       49.90       49.84      2.95 o 
   3 -10   7        2.27        2.48      1.05 o 
   4 -10   7       31.41       31.42      2.45 o 
   5 -10   7       59.02       65.52      3.28 o 
   6 -10   7        0.19       -1.00      1.06 o 
  -6  -9   7       16.99       19.42      4.43 o 
  -5  -9   7        3.43        3.77      1.60 o 
  -4  -9   7      111.51      117.98      3.97 o 
  -3  -9   7        2.26        1.56      0.93 o 
  -2  -9   7       21.25       26.07      2.38 o 
  -1  -9   7      154.68      159.96      4.76 o 
   0  -9   7        0.79       -0.61      0.87 o 
   1  -9   7      115.53      123.30      3.61 o 
   2  -9   7      136.61      150.65      4.07 o 
   3  -9   7       30.04       34.92      2.41 o 
   4  -9   7       45.48       45.02      2.77 o 
   5  -9   7       12.68       10.42      1.54 o 
   6  -9   7       28.27       28.81      2.84 o 
   7  -9   7      118.48      131.33      6.35 o 
  -7  -8   7        1.41        2.47      2.66 o 
  -6  -8   7       16.21       12.18      1.46 o 
  -5  -8   7       16.89       17.39      2.27 o 
  -4  -8   7       68.18       72.79      2.65 o 
  -3  -8   7        1.96        1.24      0.81 o 
  -2  -8   7       18.36       17.96      1.90 o 
  -1  -8   7        0.70       -0.08      0.84 o 
   0  -8   7       53.61       59.22      2.81 o 
   1  -8   7       22.49       22.08      2.11 o 
   2  -8   7       51.34       53.61      2.36 o 
   3  -8   7      172.30      183.00      4.35 o 
   4  -8   7        5.01        2.50      0.95 o 
   5  -8   7       95.24       95.76      3.36 o 
   6  -8   7       23.32       19.51      2.38 o 
   7  -8   7        9.25        8.43      2.25 o 
   8  -8   7      213.61      233.41      8.59 o 
  -7  -7   7        2.88        2.42      1.32 o 
  -6  -7   7       88.85       97.44      2.96 o 
  -5  -7   7       31.55       31.38      1.52 o 
  -4  -7   7        1.00        1.58      0.80 o 
  -3  -7   7      368.43      365.61      6.27 o 
  -2  -7   7        8.36        8.08      1.62 o 
  -1  -7   7        5.76        7.62      1.27 o 
   0  -7   7      440.66      425.88      7.33 o 
   1  -7   7      296.49      280.90      6.45 o 
   2  -7   7      119.57      114.15      5.25 o 
   3  -7   7       14.92       19.17      1.71 o 
   4  -7   7        2.95        1.13      0.77 o 
   5  -7   7        0.74        0.47      0.75 o 
   6  -7   7      133.65      129.54      4.54 o 
   7  -7   7        6.84        7.39      2.05 o 
   8  -7   7        7.16        4.35      1.96 o 
  -8  -6   7        9.00        8.11      3.07 o 
  -7  -6   7       15.49       13.35      1.46 o 
  -6  -6   7       82.56       85.70      2.91 o 
  -5  -6   7        0.06       -0.09      0.56 o 
  -4  -6   7        4.34       -0.05      1.35 o 
  -3  -6   7      366.42      348.96      5.85 o 
  -2  -6   7        0.05        0.61      1.07 o 
  -1  -6   7      181.70      172.05      3.84 o 
   0  -6   7      201.90      198.25      4.16 o 
   1  -6   7        0.04        1.03      0.62 o 
   2  -6   7        5.72        3.03      0.94 o 
   3  -6   7       21.27       24.78      1.86 o 
   4  -6   7       55.09       64.35      2.27 o 
   5  -6   7      229.54      226.18      4.70 o 
   6  -6   7        5.22        5.03      1.35 o 
   7  -6   7      206.15      224.97      7.50 o 
   8  -6   7        8.59        7.30      1.78 o 
  -9  -5   7        0.91        0.65      2.58 o 
  -8  -5   7       59.58       63.40      3.41 o 
  -7  -5   7       12.44       10.31      1.18 o 
  -6  -5   7       29.50       29.91      1.71 o 
  -5  -5   7       17.40       16.27      1.11 o 
  -4  -5   7        9.86        8.05      0.80 o 
  -3  -5   7       73.76       81.75      2.82 o 
  -2  -5   7      115.52      117.58      2.98 o 
  -1  -5   7       96.42       86.44      3.23 o 
   0  -5   7      352.93      341.04      6.05 o 
   1  -5   7        1.60        1.13      0.60 o 
   2  -5   7       19.34       18.80      1.52 o 
   3  -5   7      228.49      173.63      3.55 o 
   4  -5   7       15.20       14.97      2.40 o 
   5  -5   7       18.41       17.51      1.57 o 
   6  -5   7        6.12        5.09      1.26 o 
   7  -5   7        2.70        2.16      1.15 o 
   8  -5   7      178.92      185.09      5.76 o 
   9  -5   7       28.98       35.53      4.21 o 
 -10  -4   7       19.86       12.60      4.10 o 
  -9  -4   7        0.12        0.67      0.83 o 
  -8  -4   7       32.54       35.71      2.40 o 
  -7  -4   7      238.00      258.12      4.41 o 
  -6  -4   7       36.78       36.02      3.18 o 
  -5  -4   7        0.11        0.55      0.49 o 
  -4  -4   7      127.76      128.11      2.28 o 
  -3  -4   7      123.57      120.19      2.13 o 
  -2  -4   7      369.85      356.55      5.71 o 
  -1  -4   7      304.97      288.36      3.80 o 
   0  -4   7      389.78      370.71      4.40 o 
   1  -4   7     1018.48     1000.23      7.87 o 
   2  -4   7      264.50      264.59      3.36 o 
   3  -4   7      307.20      285.87      3.99 o 
   4  -4   7      138.34      118.45      2.35 o 
   5  -4   7      180.18      199.79      4.16 o 
   6  -4   7        1.94        1.26      0.76 o 
   7  -4   7      241.56      251.55      6.23 o 
   8  -4   7        5.01        4.72      2.09 o 
   9  -4   7        0.08        0.59      1.59 o 
 -10  -3   7       13.82        5.58      2.09 o 
  -9  -3   7       35.61       36.16      2.11 o 
  -8  -3   7      170.78      172.83      3.73 o 
  -7  -3   7        4.99        5.02      0.88 o 
  -6  -3   7       28.91       31.40      1.36 o 
  -5  -3   7      168.61      167.14      2.46 o 
  -4  -3   7       56.08       53.40      1.45 o 
  -3  -3   7        0.03       -0.10      0.37 o 
  -2  -3   7       42.84       50.59      2.08 o 
  -1  -3   7     1155.65     1161.24      9.42 o 
   0  -3   7      189.53      196.32      3.11 o 
   1  -3   7       85.60       79.44      1.72 o 
   2  -3   7        1.68        1.70      0.43 o 
   3  -3   7      375.30      379.00      4.66 o 
   4  -3   7       20.67       22.47      1.21 o 
   5  -3   7       34.66       25.65      1.61 o 
   6  -3   7      126.86      126.91      3.10 o 
   7  -3   7        0.55       -0.04      1.05 o 
   8  -3   7       67.74       59.20      3.84 o 
   9  -3   7       18.39       24.02      2.92 o 
 -10  -2   7       35.76       24.39      3.29 o 
  -9  -2   7       11.13        8.81      1.21 o 
  -8  -2   7        3.75        2.76      0.83 o 
  -7  -2   7      115.67      119.50      3.99 o 
  -6  -2   7       29.94       32.36      1.29 o 
  -5  -2   7        0.14        2.08      0.90 o 
  -4  -2   7        8.35        8.31      0.96 o 
  -3  -2   7        0.16        1.14      0.55 o 
  -2  -2   7      144.67      144.20      2.34 o 
  -1  -2   7      139.89      146.04      2.36 o 
   0  -2   7      308.10      302.89      3.42 o 
   1  -2   7      160.58      151.59      2.38 o 
   2  -2   7      362.65      369.77      4.40 o 
   3  -2   7      860.51      835.21      7.48 o 
   4  -2   7       54.88       62.83      1.61 o 
   5  -2   7        8.11        5.25      0.90 o 
   6  -2   7        6.21        8.77      1.71 o 
   7  -2   7       28.11       26.94      5.49 o 
   8  -2   7       30.70       37.65      3.46 o 
   9  -2   7        0.79        1.22      1.46 o 
 -10  -1   7       92.64       90.07      3.16 o 
  -9  -1   7        7.72        7.73      1.14 o 
  -8  -1   7       12.41       13.39      1.31 o 
  -7  -1   7        0.91        0.53      0.61 o 
  -6  -1   7      329.37      361.53      4.83 o 
  -5  -1   7      359.05      365.63      4.55 o 
  -4  -1   7      129.36      125.33      3.27 o 
  -3  -1   7      230.80      231.32      4.28 o 
  -2  -1   7      201.44      218.67      4.00 o 
  -1  -1   7       65.52       67.96      1.91 o 
   0  -1   7       38.99       33.46      1.01 o 
   1  -1   7      124.74      111.20      1.92 o 
   2  -1   7       98.46       80.31      1.81 o 
   3  -1   7     1130.30     1143.77      9.36 o 
   4  -1   7       44.71       38.14      2.00 o 
   5  -1   7       26.11       21.81      2.13 o 
   6  -1   7      742.02      760.19     14.41 o 
   7  -1   7        0.20       -0.06      1.02 o 
   8  -1   7       79.79       82.51      6.03 o 
 -11   0   7        3.81        4.07      1.96 o 
 -10   0   7       21.40       16.99      2.00 o 
  -9   0   7      225.55      231.62      4.48 o 
  -8   0   7        0.56        0.85      0.71 o 
  -7   0   7       27.34       24.38      1.87 o 
  -6   0   7       95.11      104.16      2.97 o 
  -5   0   7      878.10      873.58      8.24 o 
  -4   0   7        1.13        1.88      0.75 o 
  -3   0   7       96.04       97.12      2.74 o 
  -2   0   7      515.99      509.69      6.74 o 
  -1   0   7      370.82      364.65      4.84 o 
   0   0   7      403.21      378.91      4.14 o 
   1   0   7       72.57       72.24      1.54 o 
   2   0   7        1.81        1.88      0.43 o 
   3   0   7       41.96       45.23      1.67 o 
   4   0   7      197.30      180.17      6.18 o 
   5   0   7      170.46      180.25      8.06 o 
   6   0   7       11.21       14.11      2.49 o 
   7   0   7       19.60       21.92      3.17 o 
   8   0   7        2.06        0.51      1.60 o 
 -11   1   7       59.23       53.84      4.98 o 
 -10   1   7       27.10       24.42      1.98 o 
  -9   1   7       45.94       42.57      2.10 o 
  -8   1   7       26.92       29.44      1.84 o 
  -7   1   7       55.75       53.26      1.79 o 
  -6   1   7      906.87      917.86      8.98 o 
  -5   1   7       84.87       90.30      2.17 o 
  -4   1   7       24.69       27.79      1.95 o 
  -3   1   7      112.80      106.56      2.92 o 
  -2   1   7      189.46      202.71      3.96 o 
  -1   1   7      511.54      534.85      6.24 o 
   0   1   7        6.21        6.69      0.80 o 
   1   1   7       31.13       33.33      1.46 o 
   2   1   7       30.01       32.74      1.87 o 
   3   1   7       32.89       24.64      1.75 o 
   4   1   7      163.27      155.58     10.03 o 
   5   1   7       30.68       40.55      3.74 o 
   6   1   7       86.23       89.04      4.95 o 
   7   1   7       59.74       63.48      4.91 o 
   8   1   7       50.53       54.40      5.24 o 
 -11   2   7        7.77        5.61      2.10 o 
 -10   2   7       18.43       19.64      1.68 o 
  -9   2   7       36.31       37.93      2.11 o 
  -8   2   7        5.19        3.41      1.10 o 
  -7   2   7       41.97       40.67      2.17 o 
  -6   2   7       26.02       26.51      1.51 o 
  -5   2   7       99.43      103.71      2.39 o 
  -4   2   7       59.32       55.26      1.53 o 
  -3   2   7        0.26        1.13      0.52 o 
  -2   2   7      458.75      448.83      6.44 o 
  -1   2   7       89.85       94.89      2.42 o 
   0   2   7      273.26      275.28      4.20 o 
   1   2   7      771.77      799.77      8.47 o 
   2   2   7       51.87       49.84      2.32 o 
   3   2   7      133.58      133.31      3.48 o 
   4   2   7       29.75       28.05      3.88 o 
   5   2   7       34.32       28.63      3.28 o 
   6   2   7        3.79        4.10      1.89 o 
   7   2   7       11.53       12.41      2.68 o 
 -10   3   7       42.17       43.89      2.73 o 
  -9   3   7       25.54       22.20      1.74 o 
  -8   3   7      226.75      233.22      4.48 o 
  -7   3   7      217.20      222.33      4.40 o 
  -6   3   7       40.54       39.01      1.79 o 
  -5   3   7       75.15       76.51      3.07 o 
  -4   3   7      143.01      139.35      2.59 o 
  -3   3   7       48.05       50.54      2.17 o 
  -2   3   7        8.47        8.11      0.98 o 
  -1   3   7      289.50      275.62      4.38 o 
   0   3   7        1.81        2.37      0.95 o 
   1   3   7      212.71      208.65      4.74 o 
   2   3   7      248.68      252.08      4.90 o 
   3   3   7       95.56       83.54      2.89 o 
   4   3   7      280.48      276.93      8.03 o 
   5   3   7       11.55       15.97      2.69 o 
   6   3   7        0.97        2.00      1.55 o 
   7   3   7      155.55      177.61      8.30 o 
 -10   4   7       29.63       25.16      3.52 o 
  -9   4   7        0.26        0.54      0.82 o 
  -8   4   7      123.21      113.75      3.64 o 
  -7   4   7      240.47      248.72      4.90 o 
  -6   4   7        3.65        3.29      0.84 o 
  -5   4   7        4.97        3.60      0.86 o 
  -4   4   7       72.93       68.48      3.57 o 
  -3   4   7        2.64        1.36      0.67 o 
  -2   4   7        0.70       -0.14      0.75 o 
  -1   4   7       44.04       38.27      2.49 o 
   0   4   7      321.63      323.10      6.94 o 
   1   4   7       37.50       42.58      2.84 o 
   2   4   7        4.14        3.56      0.93 o 
   3   4   7       32.11       29.73      3.16 o 
   4   4   7       13.76       13.98      2.55 o 
   5   4   7        7.98        6.11      2.01 o 
   6   4   7       21.73       16.99      3.12 o 
 -10   5   7        6.06        3.53      1.81 o 
  -9   5   7        1.32        2.59      1.22 o 
  -8   5   7       28.36       30.41      3.00 o 
  -7   5   7        8.31        7.67      1.21 o 
  -6   5   7       16.11       14.21      1.44 o 
  -5   5   7        5.53        5.66      0.99 o 
  -4   5   7        2.94        2.47      0.71 o 
  -3   5   7       11.82       14.42      3.63 o 
  -2   5   7        0.85        3.04      1.75 o 
  -1   5   7      216.10      211.40      5.68 o 
   0   5   7       45.57       51.03      3.30 o 
   1   5   7       52.31       56.06      3.27 o 
   2   5   7       59.93       62.65      5.17 o 
   3   5   7        0.67        1.84      2.18 o 
   4   5   7        2.03       -1.22      1.31 o 
   5   5   7        8.78        4.57      2.11 o 
  -9   6   7       25.43       28.13      5.49 o 
  -8   6   7        6.65        6.41      1.21 o 
  -7   6   7       23.10       22.98      2.15 o 
  -6   6   7      112.50      114.60      3.31 o 
  -5   6   7        8.43        7.80      1.15 o 
  -4   6   7      127.08      134.37      5.80 o 
  -3   6   7        4.83        1.93      1.58 o 
  -2   6   7        6.10        8.05      2.20 o 
  -1   6   7      381.37      376.05      8.10 o 
   0   6   7        5.21        6.25      1.64 o 
   1   6   7       33.48       32.02      2.99 o 
   2   6   7        0.97        1.37      1.59 o 
   3   6   7       76.84       80.74      5.26 o 
   4   6   7       19.89       25.99      5.49 o 
  -8   7   7        8.32       10.21      1.95 o 
  -7   7   7        1.17        2.81      2.08 o 
  -6   7   7       63.00       61.62      2.59 o 
  -5   7   7        2.54        3.88      1.13 o 
  -4   7   7        2.33        1.77      1.86 o 
  -3   7   7        0.02       -1.50      1.50 o 
  -2   7   7       15.93       18.41      3.05 o 
  -1   7   7      128.25      126.08      4.89 o 
   0   7   7       22.54       23.42      2.74 o 
   1   7   7       13.12       13.63      2.29 o 
   2   7   7       19.30       21.84      3.12 o 
   3   7   7        0.58        0.60      1.73 o 
  -7   8   7        2.88        2.55      1.75 o 
  -6   8   7        0.77       -0.37      2.26 o 
  -5   8   7        0.93       -0.22      1.03 o 
  -4   8   7       35.73       39.63      5.92 o 
  -3   8   7        4.46        4.43      2.71 o 
  -2   8   7      114.79      125.89      7.16 o 
  -1   8   7        1.40       -1.33      1.33 o 
   0   8   7        0.23       -0.05      1.45 o 
   1   8   7       11.45        9.89      2.27 o 
  -5   9   7        0.66        0.36      2.64 o 
  -4   9   7        7.66        4.41      3.13 o 
  -3   9   7        9.61        7.88      3.77 o 
  -2   9   7        0.00        0.36      3.00 o 
  -2 -11   8       63.12       62.37      7.98 o 
  -1 -11   8      151.10      164.32      4.67 o 
   0 -11   8       13.66       11.16      2.93 o 
   1 -11   8       37.85       39.67      2.80 o 
   2 -11   8        4.58        3.56      1.27 o 
   3 -11   8       28.33       27.07      2.46 o 
   4 -11   8       36.01       29.47      2.55 o 
  -4 -10   8       12.21       10.32      3.54 o 
  -3 -10   8        0.27        3.46      1.69 o 
  -2 -10   8        3.41        3.35      1.97 o 
  -1 -10   8        2.33        1.50      1.22 o 
   0 -10   8      172.67      176.26      5.38 o 
   1 -10   8        4.39        4.40      1.20 o 
   2 -10   8       96.59       97.64      3.54 o 
   3 -10   8        3.02        2.45      1.11 o 
   4 -10   8       25.97       23.09      2.83 o 
   5 -10   8        2.05        3.39      1.25 o 
  -5  -9   8        0.28        2.51      2.46 o 
  -4  -9   8        1.12        1.73      1.04 o 
  -3  -9   8        1.24        1.85      1.20 o 
  -2  -9   8       17.17       17.42      2.45 o 
  -1  -9   8        0.69        0.53      1.10 o 
   0  -9   8        4.62        3.61      1.25 o 
   1  -9   8      120.37      118.37      4.21 o 
   2  -9   8       59.45       54.04      3.47 o 
   3  -9   8      139.71      147.02      4.19 o 
   4  -9   8        1.23        1.11      0.91 o 
   5  -9   8        0.46        1.43      1.04 o 
   6  -9   8      127.05      129.04      5.26 o 
  -6  -8   8       15.80       16.77      2.31 o 
  -5  -8   8        8.35        7.43      2.29 o 
  -4  -8   8        0.36        1.33      0.88 o 
  -3  -8   8       83.55       89.41      3.55 o 
  -2  -8   8      132.33      143.30      4.41 o 
  -1  -8   8        7.65        7.42      1.42 o 
   0  -8   8       56.17       61.53      2.98 o 
   1  -8   8       13.35       11.50      1.69 o 
   2  -8   8       10.27       10.79      1.43 o 
   3  -8   8        4.71        4.94      1.10 o 
   4  -8   8       84.07       93.60      3.31 o 
   5  -8   8      123.04      138.08      4.08 o 
   6  -8   8       31.24       32.70      2.99 o 
   7  -8   8       73.30       78.84      6.73 o 
  -7  -7   8        3.85        4.23      1.52 o 
  -6  -7   8      271.04      279.98      7.10 o 
  -5  -7   8       10.69        6.96      1.22 o 
  -4  -7   8       41.71       40.32      2.13 o 
  -3  -7   8      129.04      128.07      4.85 o 
  -2  -7   8      168.90      175.60      5.59 o 
  -1  -7   8       76.68       75.68      3.68 o 
   0  -7   8       26.40       30.08      4.13 o 
   1  -7   8      241.49      255.93      6.91 o 
   2  -7   8      114.35      111.45      4.60 o 
   3  -7   8       43.13       46.17      2.77 o 
   4  -7   8      107.70      113.36      3.79 o 
   5  -7   8       37.91       38.83      2.50 o 
   6  -7   8        8.96        8.12      2.86 o 
   7  -7   8        0.68        1.09      1.21 o 
   8  -7   8       23.29       27.68      3.69 o 
  -7  -6   8      113.90      120.21      3.25 o 
  -6  -6   8        4.05        5.00      1.48 o 
  -5  -6   8       66.46       71.10      4.55 o 
  -4  -6   8        6.88        6.84      1.03 o 
  -3  -6   8      407.64      387.22      6.88 o 
  -2  -6   8      741.55      736.94     10.17 o 
  -1  -6   8      522.22      522.96     10.84 o 
   0  -6   8        3.73        3.72      1.17 o 
   1  -6   8       12.96       12.03      2.24 o 
   2  -6   8      528.56      468.39      7.85 o 
   3  -6   8       17.54       15.88      1.58 o 
   4  -6   8       71.06       76.16      3.17 o 
   5  -6   8      103.75      106.06      3.62 o 
   6  -6   8        0.52        0.58      0.96 o 
   7  -6   8      162.51      167.87      7.93 o 
   8  -6   8       11.65       12.23      2.21 o 
  -9  -5   8       11.01        6.69      3.22 o 
  -8  -5   8        0.77        1.40      0.86 o 
  -7  -5   8       12.76       13.04      1.28 o 
  -6  -5   8        1.14        2.22      1.00 o 
  -5  -5   8        9.32        9.56      1.30 o 
  -4  -5   8       84.48       84.84      4.27 o 
  -3  -5   8       85.66       81.12      2.85 o 
  -2  -5   8      453.52      453.79      7.57 o 
  -1  -5   8      643.34      643.24      9.13 o 
   0  -5   8      137.65      124.96      2.94 o 
   1  -5   8       33.16       32.03      1.69 o 
   2  -5   8       82.18       70.93      2.30 o 
   3  -5   8      258.40      222.72      4.58 o 
   4  -5   8       52.62       48.97      1.88 o 
   5  -5   8        6.12        5.97      1.24 o 
   6  -5   8        0.76        1.73      1.06 o 
   7  -5   8      107.43      116.89      4.50 o 
   8  -5   8        1.52        0.09      2.11 o 
  -9  -4   8       22.59       22.77      3.11 o 
  -8  -4   8       21.84       18.01      1.52 o 
  -7  -4   8      133.96      142.04      3.19 o 
  -6  -4   8       40.29       43.56      1.86 o 
  -5  -4   8      138.11      140.87      2.88 o 
  -4  -4   8      172.79      177.24      3.39 o 
  -3  -4   8       13.68       14.84      1.26 o 
  -2  -4   8        0.05        0.52      0.44 o 
  -1  -4   8      110.36      105.51      2.31 o 
   0  -4   8      549.42      501.24      5.88 o 
   1  -4   8      126.35      110.60      2.18 o 
   2  -4   8        7.12        7.33      0.74 o 
   3  -4   8       51.66       55.83      1.77 o 
   4  -4   8      131.87      125.41      2.76 o 
   5  -4   8      148.98      139.02      6.23 o 
   6  -4   8        2.10        1.52      0.85 o 
   7  -4   8      165.55      169.98      6.89 o 
   8  -4   8      212.58      221.75      8.29 o 
 -10  -3   8        0.11        1.39      1.65 o 
  -9  -3   8      172.22      190.90      4.22 o 
  -8  -3   8      161.68      160.30      3.59 o 
  -7  -3   8        1.38        0.93      0.69 o 
  -6  -3   8      217.43      234.06      5.69 o 
  -5  -3   8       72.66       73.21      2.71 o 
  -4  -3   8       51.73       50.70      1.66 o 
  -3  -3   8       31.16       29.67      1.64 o 
  -2  -3   8      168.91      173.33      3.93 o 
  -1  -3   8      494.88      488.73      5.29 o 
   0  -3   8       33.70       33.28      1.44 o 
   1  -3   8      108.48       96.28      2.03 o 
   2  -3   8       33.60       27.99      1.37 o 
   3  -3   8      118.54      130.57      2.70 o 
   4  -3   8        3.05        3.27      0.59 o 
   5  -3   8       18.03       15.71      1.53 o 
   6  -3   8      116.44      112.61      4.24 o 
   7  -3   8       16.97       18.98      2.37 o 
   8  -3   8       92.96       93.53      4.45 o 
 -10  -2   8       29.78       26.20      3.53 o 
  -9  -2   8       45.77       47.33      2.20 o 
  -8  -2   8        5.23        5.77      1.01 o 
  -7  -2   8       97.70      100.36      2.65 o 
  -6  -2   8       36.66       39.51      1.78 o 
  -5  -2   8       57.79       62.78      4.49 o 
  -4  -2   8        5.24        4.55      0.82 o 
  -3  -2   8       11.66       11.15      1.11 o 
  -2  -2   8      309.98      323.16      7.49 o 
  -1  -2   8       49.92       51.16      1.89 o 
   0  -2   8      288.64      282.50      4.01 o 
   1  -2   8       54.62       56.65      1.56 o 
   2  -2   8      511.36      477.56      5.40 o 
   3  -2   8      112.50      114.61      2.42 o 
   4  -2   8      103.12      102.59      2.15 o 
   5  -2   8       87.53       90.67      3.58 o 
   6  -2   8       12.67       13.32      1.95 o 
   7  -2   8        4.59        3.00      1.37 o 
   8  -2   8        8.65        8.35      1.98 o 
 -10  -1   8        8.60        7.56      2.59 o 
  -9  -1   8       25.93       24.74      1.77 o 
  -8  -1   8       13.12        9.96      1.18 o 
  -7  -1   8       43.91       43.15      1.87 o 
  -6  -1   8      169.19      170.96      2.80 o 
  -5  -1   8       49.61       50.73      2.23 o 
  -4  -1   8       36.41       35.69      2.13 o 
  -3  -1   8      346.77      350.69      5.74 o 
  -2  -1   8       26.46       35.57      1.76 o 
  -1  -1   8      198.97      188.37      3.99 o 
   0  -1   8       40.85       42.83      1.66 o 
   1  -1   8      126.49      118.07      2.09 o 
   2  -1   8      461.41      433.67      4.58 o 
   3  -1   8      561.77      504.58      5.53 o 
   4  -1   8        4.30        4.47      1.01 o 
   5  -1   8       58.85       56.92      4.00 o 
   6  -1   8       17.79       17.48      2.16 o 
   7  -1   8      119.11      136.81      6.35 o 
   8  -1   8       48.15       48.34      4.94 o 
 -10   0   8        4.97        4.54      2.01 o 
  -9   0   8       51.76       54.71      4.29 o 
  -8   0   8        0.20        0.12      0.71 o 
  -7   0   8        0.81        1.36      0.64 o 
  -6   0   8        3.62        3.80      0.98 o 
  -5   0   8        0.94        0.97      0.65 o 
  -4   0   8        3.02        5.01      1.44 o 
  -3   0   8      170.85      177.74      5.13 o 
  -2   0   8      229.49      225.72      4.40 o 
  -1   0   8       19.67       17.26      1.32 o 
   0   0   8        0.36        0.04      0.42 o 
   1   0   8       13.88       14.26      1.20 o 
   2   0   8      479.15      457.18      6.02 o 
   3   0   8      123.29      118.92      3.24 o 
   4   0   8       45.55       49.42      3.35 o 
   5   0   8       59.22       57.25      4.82 o 
   6   0   8       34.28       37.68      4.11 o 
   7   0   8       10.79        5.08      2.10 o 
   8   0   8        0.87        3.54      1.95 o 
 -10   1   8        6.78        5.44      2.87 o 
  -9   1   8       33.19       28.57      1.90 o 
  -8   1   8       17.36       21.22      1.61 o 
  -7   1   8       31.84       32.00      1.58 o 
  -6   1   8       92.80       87.59      2.28 o 
  -5   1   8      188.27      193.75      3.18 o 
  -4   1   8      402.14      392.27      6.42 o 
  -3   1   8        5.85        4.00      0.90 o 
  -2   1   8       19.25       18.72      1.57 o 
  -1   1   8      210.74      206.90      3.78 o 
   0   1   8       11.87       12.58      1.16 o 
   1   1   8       70.76       75.06      2.80 o 
   2   1   8       12.11       15.49      1.96 o 
   3   1   8       46.02       48.38      2.20 o 
   4   1   8       45.37       49.23      3.45 o 
   5   1   8       31.16       35.19      3.69 o 
   6   1   8      116.56      116.33      5.79 o 
   7   1   8       18.30       14.35      2.83 o 
 -10   2   8        4.91        2.63      1.74 o 
  -9   2   8        3.57        2.52      0.94 o 
  -8   2   8        0.74        0.06      0.78 o 
  -7   2   8        0.05        0.41      0.66 o 
  -6   2   8        1.99        2.03      0.68 o 
  -5   2   8        0.02        0.04      0.41 o 
  -4   2   8      136.17      139.93      3.76 o 
  -3   2   8        7.03        5.85      1.04 o 
  -2   2   8        0.62        0.70      0.63 o 
  -1   2   8       24.19       26.05      1.99 o 
   0   2   8      233.51      241.50      5.49 o 
   1   2   8       94.13       91.48      3.17 o 
   2   2   8      256.47      235.86      5.22 o 
   3   2   8        5.51        4.18      1.38 o 
   4   2   8       54.56       57.24      4.81 o 
   5   2   8       77.50       82.52      6.72 o 
   6   2   8       43.97       47.99      4.55 o 
   7   2   8      138.42      140.62      9.29 o 
 -10   3   8        0.24        2.57      2.59 o 
  -9   3   8       10.40        9.42      2.17 o 
  -8   3   8      149.83      160.53      3.74 o 
  -7   3   8      180.72      183.44      3.98 o 
  -6   3   8        3.66        2.96      0.81 o 
  -5   3   8        9.32        9.75      0.97 o 
  -4   3   8       20.88       27.48      2.37 o 
  -3   3   8      194.94      190.73      4.83 o 
  -2   3   8        0.02       -0.40      0.65 o 
  -1   3   8       32.19       30.94      3.00 o 
   0   3   8      140.10      146.00      4.63 o 
   1   3   8        1.90        3.30      1.25 o 
   2   3   8        2.12        2.72      1.13 o 
   3   3   8      157.24      133.75     10.50 o 
   4   3   8       41.31       38.52      3.79 o 
   5   3   8        1.19       -0.66      1.34 o 
   6   3   8      417.06      448.03     11.93 o 
 -10   4   8        1.28        2.39      1.83 o 
  -9   4   8       33.81       32.26      2.55 o 
  -8   4   8       52.89       55.22      2.90 o 
  -7   4   8      241.48      252.13      4.85 o 
  -6   4   8       22.74       22.84      1.65 o 
  -5   4   8       55.14       58.26      1.92 o 
  -4   4   8        3.65        2.83      1.19 o 
  -3   4   8      227.17      234.66      5.55 o 
  -2   4   8      262.53      281.05      8.15 o 
  -1   4   8        5.83        4.06      1.84 o 
   0   4   8      626.44      644.46     10.96 o 
   1   4   8       39.95       44.06      3.38 o 
   2   4   8       52.16       53.69      3.31 o 
   3   4   8       27.22       38.87      4.45 o 
   4   4   8        4.59        5.89      2.60 o 
   5   4   8      117.41      133.17      9.72 o 
  -9   5   8       20.72       18.53      4.28 o 
  -8   5   8       20.06       18.84      2.33 o 
  -7   5   8        6.54        5.20      1.22 o 
  -6   5   8      207.82      218.86      7.30 o 
  -5   5   8        4.88        3.41      1.41 o 
  -4   5   8       14.67       14.20      1.95 o 
  -3   5   8       56.73       57.74      4.24 o 
  -2   5   8      236.02      253.86      8.49 o 
  -1   5   8       40.44       44.15      3.88 o 
   0   5   8        8.65        7.19      2.80 o 
   1   5   8       27.60       32.25      3.00 o 
   2   5   8       36.41       39.50      3.41 o 
   3   5   8        0.08       -0.39      1.38 o 
   4   5   8        0.48       -1.50      1.95 o 
  -8   6   8        0.46        1.29      1.97 o 
  -7   6   8       46.32       46.88      2.42 o 
  -6   6   8        0.61        0.28      0.79 o 
  -5   6   8        0.31       -0.35      1.98 o 
  -4   6   8      101.87       88.90      5.29 o 
  -3   6   8       61.63       57.55      5.02 o 
  -2   6   8      479.52      479.82     11.87 o 
  -1   6   8        1.41        0.48      1.38 o 
   0   6   8       19.47       19.43      2.70 o 
   1   6   8       80.46       80.99      5.15 o 
   2   6   8      144.13      161.78      5.79 o 
   3   6   8       71.61       68.62      5.50 o 
  -7   7   8        3.74        4.84      3.47 o 
  -6   7   8       82.25       75.61      7.03 o 
  -5   7   8       79.43       80.86      6.34 o 
  -4   7   8       12.20       16.69      3.20 o 
  -3   7   8        1.81        2.15      2.09 o 
  -2   7   8       77.12       64.96      5.31 o 
  -1   7   8       97.63       97.32      4.56 o 
   0   7   8       23.19       21.86      2.79 o 
   1   7   8      113.12      114.03      5.05 o 
   2   7   8        1.75        2.67      2.56 o 
  -6   8   8        0.00        0.01      2.83 o 
  -5   8   8       27.77       24.93      5.15 o 
  -4   8   8        6.37        6.68      3.40 o 
  -3   8   8        1.37       -2.64      3.45 o 
  -2   8   8        8.17        7.16      2.68 o 
  -1   8   8        2.79       -0.21      2.09 o 
   0   8   8       20.85       19.98      2.92 o 
  -1 -11   9       54.89       59.82      3.96 o 
   0 -11   9       13.86       15.47      2.28 o 
   1 -11   9       18.03       17.88      2.05 o 
   2 -11   9        0.10        0.34      1.04 o 
  -3 -10   9      334.58      363.11     14.33 o 
  -2 -10   9       15.87       13.90      2.13 o 
  -1 -10   9       10.82       10.06      1.85 o 
   0 -10   9      113.18      129.12      7.12 o 
   1 -10   9        1.73        2.56      1.12 o 
   2 -10   9        8.23        4.80      1.26 o 
   3 -10   9        5.86        5.31      1.36 o 
   4 -10   9      100.71      118.07      4.14 o 
  -4  -9   9       10.32        8.97      2.10 o 
  -3  -9   9        9.80       11.19      1.87 o 
  -2  -9   9      192.46      213.57      5.77 o 
  -1  -9   9       13.97       14.58      2.01 o 
   0  -9   9       13.22       10.79      1.74 o 
   1  -9   9        0.05        0.47      1.01 o 
   2  -9   9       12.66       10.49      1.53 o 
   3  -9   9        2.09        1.81      1.01 o 
   4  -9   9        5.28        4.35      1.24 o 
   5  -9   9        3.43        1.58      1.13 o 
   6  -9   9        2.25        0.87      2.50 o 
  -5  -8   9       13.01       12.58      3.15 o 
  -4  -8   9       14.04       10.41      2.22 o 
  -3  -8   9       26.29       28.68      2.57 o 
  -2  -8   9       45.84       49.20      2.99 o 
  -1  -8   9      182.02      190.30      6.65 o 
   0  -8   9      159.62      176.11      9.08 o 
   1  -8   9       55.90       61.91      3.07 o 
   2  -8   9       27.21       22.48      2.32 o 
   3  -8   9        0.98        1.14      0.92 o 
   4  -8   9       35.89       34.49      2.49 o 
   5  -8   9       10.74        7.97      1.48 o 
   6  -8   9      209.45      245.85      6.81 o 
  -7  -7   9        6.86        2.80      2.48 o 
  -6  -7   9        0.85        0.32      1.28 o 
  -5  -7   9       37.28       34.61      2.54 o 
  -4  -7   9       56.99       61.50      5.37 o 
  -3  -7   9       40.85       44.84      5.34 o 
  -2  -7   9       60.48       50.34      3.18 o 
  -1  -7   9       19.86       20.69      2.04 o 
   0  -7   9       26.38       25.89      2.26 o 
   1  -7   9       62.99       69.05      3.72 o 
   2  -7   9       12.04       11.23      1.99 o 
   3  -7   9      100.32      104.79      7.72 o 
   4  -7   9       77.20       71.40      4.04 o 
   5  -7   9       54.97       55.17      2.73 o 
   6  -7   9       41.74       45.60      3.42 o 
   7  -7   9       10.00       10.95      2.01 o 
  -8  -6   9       29.15       31.03      4.94 o 
  -7  -6   9        9.37        7.52      1.70 o 
  -6  -6   9        3.48        1.04      1.36 o 
  -5  -6   9      180.53      198.22      6.51 o 
  -4  -6   9        1.59        2.12      1.29 o 
  -3  -6   9       51.23       53.03      3.37 o 
  -2  -6   9      105.36      101.93      4.48 o 
  -1  -6   9       56.39       56.16      2.63 o 
   0  -6   9      197.76      195.22      5.26 o 
   1  -6   9        0.03       -0.27      0.67 o 
   2  -6   9        4.06        5.50      1.19 o 
   3  -6   9        3.02        0.26      0.82 o 
   4  -6   9       70.20       72.52      3.24 o 
   5  -6   9       78.82       79.43      4.38 o 
   6  -6   9       56.45       58.30      3.32 o 
   7  -6   9       12.96       13.93      2.10 o 
  -9  -5   9       12.93       13.27      3.13 o 
  -8  -5   9       43.41       40.98      2.89 o 
  -7  -5   9        2.17        1.08      1.00 o 
  -6  -5   9        0.53        0.57      0.77 o 
  -5  -5   9      175.65      182.35     10.39 o 
  -4  -5   9       40.43       34.97      3.07 o 
  -3  -5   9        0.15       -0.33      0.84 o 
  -2  -5   9        2.43        3.40      1.19 o 
  -1  -5   9        1.73        2.09      1.13 o 
   0  -5   9       42.75       41.06      2.25 o 
   1  -5   9       42.25       29.42      2.87 o 
   2  -5   9        0.36        0.36      0.73 o 
   3  -5   9      378.40      400.53     10.82 o 
   4  -5   9        5.42        4.08      0.97 o 
   5  -5   9      156.99      183.78      5.07 o 
   6  -5   9      229.06      241.70      5.38 o 
   7  -5   9        4.38        1.20      1.69 o 
  -9  -4   9       32.42       24.05      3.29 o 
  -8  -4   9       14.15       12.29      1.26 o 
  -7  -4   9        4.12        3.96      1.16 o 
  -6  -4   9       16.25       12.64      1.37 o 
  -5  -4   9       20.96       23.15      2.05 o 
  -4  -4   9       61.21       60.41      2.52 o 
  -3  -4   9      328.76      328.63      5.40 o 
  -2  -4   9      139.91      134.90      4.03 o 
  -1  -4   9      119.30      119.20      4.20 o 
   0  -4   9       66.51       58.21      4.02 o 
   1  -4   9        1.34       -0.28      0.39 o 
   2  -4   9       58.65       52.95      2.02 o 
   3  -4   9       16.71       15.02      1.37 o 
   4  -4   9        5.26        4.33      1.09 o 
   5  -4   9       59.75       62.84      5.10 o 
   6  -4   9      128.92      135.39      8.35 o 
   7  -4   9       48.30       47.22      6.38 o 
   8  -4   9       15.14       16.89      3.02 o 
  -9  -3   9       62.32       66.62      2.93 o 
  -8  -3   9        8.72        9.87      1.18 o 
  -7  -3   9        2.76        3.03      0.76 o 
  -6  -3   9       79.53       77.23      2.64 o 
  -5  -3   9       18.62       20.80      2.17 o 
  -4  -3   9       71.61       76.85      2.58 o 
  -3  -3   9       12.84       13.40      1.34 o 
  -2  -3   9      764.35      750.26      9.47 o 
  -1  -3   9      341.07      326.97      5.61 o 
   0  -3   9        7.45        6.35      1.42 o 
   1  -3   9      842.45      804.44      8.11 o 
   2  -3   9       12.08        9.76      0.90 o 
   3  -3   9       96.44      104.42      2.30 o 
   4  -3   9       19.03       21.27      1.38 o 
   5  -3   9      234.65      246.65      7.81 o 
   6  -3   9      129.30      136.19      4.81 o 
   7  -3   9        9.13        9.57      1.92 o 
   8  -3   9       73.56       89.46      5.50 o 
 -10  -2   9       61.32       59.32     11.19 o 
  -9  -2   9        2.17        2.24      0.92 o 
  -8  -2   9        0.85        1.45      0.85 o 
  -7  -2   9        0.01        0.54      0.62 o 
  -6  -2   9        0.91        0.82      0.69 o 
  -5  -2   9       22.69       19.21      2.80 o 
  -4  -2   9       10.14        8.37      1.62 o 
  -3  -2   9      563.25      570.24      9.21 o 
  -2  -2   9      108.05      109.51      2.93 o 
  -1  -2   9      154.99      145.53      3.71 o 
   0  -2   9        7.22        7.66      0.95 o 
   1  -2   9        3.82        5.94      0.87 o 
   2  -2   9      418.08      425.84      5.90 o 
   3  -2   9      104.67       92.92      2.15 o 
   4  -2   9       78.67       79.42      2.76 o 
   5  -2   9       24.88       24.17      2.43 o 
   6  -2   9       62.91       66.13      3.50 o 
   7  -2   9       70.97       73.29      3.88 o 
 -10  -1   9        0.64        0.51      1.42 o 
  -9  -1   9       41.72       42.71      3.82 o 
  -8  -1   9      104.66      112.18      2.96 o 
  -7  -1   9        0.31        0.77      0.59 o 
  -6  -1   9        3.54        3.86      1.25 o 
  -5  -1   9        7.59        9.08      2.02 o 
  -4  -1   9       64.45       60.69      2.55 o 
  -3  -1   9        4.95        4.49      0.90 o 
  -2  -1   9      110.85      108.26      3.18 o 
  -1  -1   9      172.23      169.77      3.92 o 
   0  -1   9        0.06       -0.38      0.38 o 
   1  -1   9     1465.93     1469.04     13.47 o 
   2  -1   9       28.99       32.27      1.80 o 
   3  -1   9        8.83       12.16      1.18 o 
   4  -1   9      178.92      190.01      5.02 o 
   5  -1   9       29.85       31.69      2.73 o 
   6  -1   9       31.06       31.64      3.69 o 
   7  -1   9        6.99        5.92      2.21 o 
 -10   0   9       24.71       25.70      6.27 o 
  -9   0   9        7.54        5.91      1.10 o 
  -8   0   9       26.52       24.71      2.35 o 
  -7   0   9      599.42      613.09      6.63 o 
  -6   0   9        1.77        0.40      0.84 o 
  -5   0   9       81.84       85.10      3.09 o 
  -4   0   9        1.18        0.94      0.70 o 
  -3   0   9       49.58       54.21      2.40 o 
  -2   0   9       55.06       51.38      2.28 o 
  -1   0   9       41.29       40.42      1.86 o 
   0   0   9       67.72       62.61      2.16 o 
   1   0   9       14.88       19.07      1.46 o 
   2   0   9      233.35      222.07      5.01 o 
   3   0   9       13.13       10.34      1.92 o 
   4   0   9      262.11      279.72     11.22 o 
   5   0   9      168.01      173.86      6.59 o 
   6   0   9      167.76      184.45      7.22 o 
   7   0   9      105.14      105.76      8.62 o 
 -10   1   9       11.09        6.16      2.04 o 
  -9   1   9        0.04        1.09      0.85 o 
  -8   1   9      143.28      136.63      3.57 o 
  -7   1   9       59.56       58.66      2.85 o 
  -6   1   9       71.30       75.94      3.46 o 
  -5   1   9       38.35       38.38      2.82 o 
  -4   1   9      188.10      180.91      4.97 o 
  -3   1   9      311.88      327.12      5.93 o 
  -2   1   9      132.47      124.52      3.47 o 
  -1   1   9       96.49      100.04      2.76 o 
   0   1   9       25.24       20.59      1.87 o 
   1   1   9        0.21        0.33      0.59 o 
   2   1   9        0.16       -0.19      0.99 o 
   3   1   9      210.14      212.85      6.82 o 
   4   1   9       24.70       26.79      4.88 o 
   5   1   9       24.32       29.64      5.72 o 
   6   1   9       16.60       18.45      3.04 o 
 -10   2   9        9.15        4.46      1.91 o 
  -9   2   9       17.27       16.61      1.59 o 
  -8   2   9       96.52      108.03      3.01 o 
  -7   2   9      236.37      235.38      6.58 o 
  -6   2   9        3.26        3.01      1.17 o 
  -5   2   9       33.95       36.45      2.88 o 
  -4   2   9       17.68       16.79      1.99 o 
  -3   2   9      414.77      413.97      7.59 o 
  -2   2   9       11.91       12.84      1.64 o 
  -1   2   9       10.81       13.01      1.89 o 
   0   2   9       32.01       32.80      2.80 o 
   1   2   9       22.95       30.15      2.80 o 
   2   2   9        0.28        0.11      1.33 o 
   3   2   9        7.02        8.84      1.72 o 
   4   2   9      118.38      127.51      8.76 o 
   5   2   9        2.15       -0.25      2.07 o 
   6   2   9        0.02        1.12      2.47 o 
 -10   3   9        9.84        7.10      2.19 o 
  -9   3   9        0.04        0.33      0.97 o 
  -8   3   9       26.97       25.03      2.08 o 
  -7   3   9        8.39        8.27      1.08 o 
  -6   3   9       28.58       30.26      2.83 o 
  -5   3   9        2.08        1.61      1.34 o 
  -4   3   9       19.97       20.12      2.17 o 
  -3   3   9       10.01       12.36      2.08 o 
  -2   3   9      258.34      259.73      7.93 o 
  -1   3   9      398.05      403.89      8.32 o 
   0   3   9       32.82       38.65      3.17 o 
   1   3   9       94.77       86.98      3.89 o 
   2   3   9        9.14        3.76      1.46 o 
   3   3   9       12.39       13.39      3.80 o 
   4   3   9        3.82        4.54      2.77 o 
   5   3   9       12.63        9.80      3.55 o 
  -9   4   9      154.38      144.58      9.20 o 
  -8   4   9       11.08        7.92      1.21 o 
  -7   4   9        0.84        0.52      0.73 o 
  -6   4   9        4.47        1.52      1.28 o 
  -5   4   9       63.06       68.84      4.62 o 
  -4   4   9        0.92        0.87      1.17 o 
  -3   4   9       10.55        7.47      2.12 o 
  -2   4   9       55.41       57.33      6.72 o 
  -1   4   9       27.81       28.51      2.83 o 
   0   4   9       71.15       68.93      3.77 o 
   1   4   9       29.19       26.35      2.84 o 
   2   4   9      135.93      141.39      5.23 o 
   3   4   9        0.62        0.73      1.62 o 
   4   4   9       76.74       83.18      6.68 o 
  -9   5   9       82.03       80.01      5.23 o 
  -8   5   9        2.10        3.88      1.42 o 
  -7   5   9        1.14        1.21      1.56 o 
  -6   5   9        0.41        0.28      1.27 o 
  -5   5   9        2.78        2.15      1.23 o 
  -4   5   9       44.07       51.68      4.73 o 
  -3   5   9      160.62      158.27      6.70 o 
  -2   5   9       57.66       60.24      7.45 o 
  -1   5   9       82.43       84.80      4.17 o 
   0   5   9        2.75        3.08      1.51 o 
   1   5   9        8.06        9.50      2.66 o 
   2   5   9        5.75        5.22      1.69 o 
   3   5   9        0.11       -0.67      1.51 o 
  -8   6   9        3.55        3.59      2.04 o 
  -7   6   9        0.22        1.00      1.38 o 
  -6   6   9        5.35        2.27      2.39 o 
  -5   6   9        0.32        1.62      2.05 o 
  -4   6   9       46.88       49.18      4.83 o 
  -3   6   9      148.60      141.43      7.24 o 
  -2   6   9        0.73       -0.41      1.84 o 
  -1   6   9       39.59       40.09      3.62 o 
   0   6   9       16.74       13.29      2.34 o 
   1   6   9        4.63        2.05      1.65 o 
   2   6   9        0.88       -1.42      1.77 o 
  -6   7   9       38.77       40.32      8.12 o 
  -5   7   9        2.38        1.93      3.02 o 
  -4   7   9       65.26       69.04      7.90 o 
  -3   7   9      109.54      104.44      7.51 o 
  -2   7   9        3.51        5.51      2.44 o 
  -1   7   9        1.23        0.94      1.67 o 
   0   7   9       13.26       11.59      2.31 o 
  -3 -10  10       33.85       35.49      3.90 o 
  -2 -10  10       82.44       93.96      5.26 o 
  -1 -10  10       20.69       22.00      2.53 o 
   0 -10  10       18.75       17.74      3.46 o 
   1 -10  10       39.06       35.26      2.64 o 
   2 -10  10       67.46       77.67      3.36 o 
   3 -10  10       45.54       48.45      3.13 o 
  -4  -9  10       15.72       16.80      4.94 o 
  -3  -9  10        4.85        3.79      1.82 o 
  -2  -9  10       71.96       77.59      4.66 o 
  -1  -9  10        6.08        3.81      2.80 o 
   0  -9  10       36.56       40.55      3.17 o 
   1  -9  10       65.89       65.42      3.43 o 
   2  -9  10      113.34      129.80      4.10 o 
   3  -9  10        3.34        4.42      1.81 o 
   4  -9  10        1.36        2.10      1.18 o 
   5  -9  10      403.07      465.01      9.60 o 
  -6  -8  10       11.33        9.73      3.34 o 
  -5  -8  10        1.20       -0.36      1.66 o 
  -4  -8  10       10.02        8.19      2.19 o 
  -3  -8  10        1.32        1.34      1.81 o 
  -2  -8  10        3.61        1.35      1.77 o 
  -1  -8  10       69.49       79.52      6.18 o 
   0  -8  10       62.10       61.14      3.74 o 
   1  -8  10       41.30       41.45      3.65 o 
   2  -8  10       62.19       63.80      3.46 o 
   3  -8  10        1.61        2.13      1.07 o 
   4  -8  10       90.29       97.50      3.59 o 
   5  -8  10        0.20        0.56      1.02 o 
   6  -8  10      212.46      223.77      6.63 o 
  -7  -7  10       11.85        5.21      2.99 o 
  -6  -7  10        0.64        0.31      1.38 o 
  -5  -7  10       23.88       26.09      4.51 o 
  -4  -7  10      275.27      284.15     11.82 o 
  -3  -7  10        6.44        8.04      1.94 o 
  -2  -7  10      129.45      132.06      5.80 o 
  -1  -7  10        6.25        6.74      1.81 o 
   0  -7  10        6.79        7.66      1.98 o 
   1  -7  10        3.96        3.03      1.16 o 
   2  -7  10        8.32        8.01      1.53 o 
   3  -7  10      201.53      208.00      8.69 o 
   4  -7  10        0.29       -0.70      0.94 o 
   5  -7  10       65.67       70.18      3.58 o 
   6  -7  10        3.57        1.81      1.30 o 
  -7  -6  10       17.37       18.03      2.41 o 
  -6  -6  10       34.05       37.84      5.23 o 
  -5  -6  10       41.06       42.09      3.86 o 
  -4  -6  10       40.13       36.56      3.44 o 
  -3  -6  10      477.54      489.82     21.85 o 
  -2  -6  10       70.33       66.12      3.82 o 
  -1  -6  10       44.10       38.59      5.19 o 
   0  -6  10      400.77      366.73      9.02 o 
   1  -6  10      144.59      146.94      4.36 o 
   2  -6  10      113.13      114.41      3.98 o 
   3  -6  10        0.47       -0.28      0.88 o 
   4  -6  10        9.38       10.57      1.48 o 
   5  -6  10       16.44       12.61      1.88 o 
   6  -6  10        5.41        2.94      1.19 o 
  -8  -5  10        0.10        0.44      1.52 o 
  -7  -5  10       34.15       29.68      2.48 o 
  -6  -5  10       56.82       56.48      3.04 o 
  -5  -5  10      117.47      115.34      7.92 o 
  -4  -5  10      475.22      491.01     12.19 o 
  -3  -5  10        0.66        0.09      1.02 o 
  -2  -5  10      101.00      100.69      4.50 o 
  -1  -5  10        6.12        3.91      1.29 o 
   0  -5  10      134.48      121.40      6.03 o 
   1  -5  10       97.50       90.14      4.21 o 
   2  -5  10       66.21       61.22      3.59 o 
   3  -5  10       96.91      105.32      3.72 o 
   4  -5  10        7.31        5.20      1.06 o 
   5  -5  10       34.45       30.42      3.36 o 
   6  -5  10       38.88       38.08      4.64 o 
   7  -5  10       13.46       14.64      2.95 o 
  -9  -4  10        0.98        1.80      1.76 o 
  -8  -4  10        0.05       -0.92      1.09 o 
  -7  -4  10        3.49        3.12      1.21 o 
  -6  -4  10       13.28       13.42      1.78 o 
  -5  -4  10       22.62       19.75      2.52 o 
  -4  -4  10      173.15      184.02      5.03 o 
  -3  -4  10      233.82      246.08      6.74 o 
  -2  -4  10      287.62      286.74      7.44 o 
  -1  -4  10        7.85        9.52      3.41 o 
   0  -4  10       17.53       12.77      1.90 o 
   1  -4  10      198.73      185.33      7.59 o 
   2  -4  10      170.37      165.80      7.39 o 
   3  -4  10        0.25        0.58      0.81 o 
   4  -4  10       21.31       17.59      1.50 o 
   5  -4  10       25.29       24.39      2.36 o 
   6  -4  10      114.47      122.77      5.82 o 
   7  -4  10        4.44        4.50      1.94 o 
  -9  -3  10        6.72        6.84      2.12 o 
  -8  -3  10      128.95      131.96      6.27 o 
  -7  -3  10      107.14      111.03      3.96 o 
  -6  -3  10       84.20       85.50      3.62 o 
  -5  -3  10       10.75       10.60      2.64 o 
  -4  -3  10        7.18        7.74      1.57 o 
  -3  -3  10        7.95        8.53      1.46 o 
  -2  -3  10       68.47       72.34      6.80 o 
  -1  -3  10      107.39      101.12      3.53 o 
   0  -3  10       35.20       27.56      2.22 o 
   1  -3  10       55.85       55.50      2.32 o 
   2  -3  10       49.56       51.05      3.53 o 
   3  -3  10      115.70      113.36      3.33 o 
   4  -3  10        4.05        4.61      1.16 o 
   5  -3  10      204.61      229.26      6.06 o 
   6  -3  10      133.32      139.01      5.02 o 
   7  -3  10        0.67        0.37      1.58 o 
  -9  -2  10        3.26        3.53      1.79 o 
  -8  -2  10       37.54       39.36      2.92 o 
  -7  -2  10        0.58        1.46      1.05 o 
  -6  -2  10       37.41       37.22      4.39 o 
  -5  -2  10       21.82       22.66      2.28 o 
  -4  -2  10      254.56      253.67      6.03 o 
  -3  -2  10       82.39       85.60      3.42 o 
  -2  -2  10      126.00      127.49      7.59 o 
  -1  -2  10      319.99      315.34      6.35 o 
   0  -2  10       77.51       79.50      2.75 o 
   1  -2  10        1.44        0.22      0.64 o 
   2  -2  10        7.70        9.59      1.31 o 
   3  -2  10       18.75       17.61      2.07 o 
   4  -2  10       54.45       57.94      9.06 o 
   5  -2  10        0.26        1.65      1.90 o 
   6  -2  10      115.87      120.12      4.69 o 
   7  -2  10       20.93       20.58      5.84 o 
  -9  -1  10       23.31       20.68      3.08 o 
  -8  -1  10       18.26       16.45      2.04 o 
  -7  -1  10        3.91        3.78      1.27 o 
  -6  -1  10       13.17       14.40      3.72 o 
  -5  -1  10        7.38        6.04      1.39 o 
  -4  -1  10       29.07       29.69      2.50 o 
  -3  -1  10        0.56        0.96      0.86 o 
  -2  -1  10       30.97       31.09      3.82 o 
  -1  -1  10        0.63        0.53      0.71 o 
   0  -1  10       25.49       25.62      1.94 o 
   1  -1  10      253.88      247.93      4.94 o 
   2  -1  10        0.75        0.08      0.89 o 
   3  -1  10      245.74      249.38      6.24 o 
   4  -1  10       17.83       13.71      2.63 o 
   5  -1  10       54.91       56.26      5.81 o 
   6  -1  10        0.61        0.47      2.30 o 
  -9   0  10       19.26       18.31      3.06 o 
  -8   0  10       22.35       25.79      2.47 o 
  -7   0  10        0.01       -0.14      0.87 o 
  -6   0  10        3.37        2.72      1.21 o 
  -5   0  10      114.37      120.52      4.32 o 
  -4   0  10       25.91       29.08      2.52 o 
  -3   0  10      167.57      168.91      4.80 o 
  -2   0  10       24.47       29.52      2.44 o 
  -1   0  10      144.70      141.19      4.17 o 
   0   0  10      345.28      331.19      5.79 o 
   1   0  10      187.12      177.09      5.23 o 
   2   0  10       10.95       11.18      1.81 o 
   3   0  10       15.81       19.31      2.30 o 
   4   0  10       12.23        9.60      3.36 o 
   5   0  10       58.49       66.76      6.69 o 
   6   0  10       13.10        7.34      3.38 o 
  -9   1  10       39.80       33.07      5.07 o 
  -8   1  10       47.94       46.61      3.27 o 
  -7   1  10       32.79       27.26      3.47 o 
  -6   1  10        9.67        9.72      2.60 o 
  -5   1  10      125.75      130.26      4.57 o 
  -4   1  10        5.69        6.30      1.43 o 
  -3   1  10        4.85        6.64      1.43 o 
  -2   1  10        6.69        8.10      1.47 o 
  -1   1  10       14.37       14.72      2.20 o 
   0   1  10      235.52      234.27      6.16 o 
   1   1  10      168.88      157.19      5.10 o 
   2   1  10       64.08       63.80      4.08 o 
   3   1  10      116.33      127.15      7.29 o 
   4   1  10        7.70        6.97      2.23 o 
   5   1  10       14.87        8.81      3.48 o 
   6   1  10        5.52        3.68      3.09 o 
  -9   2  10        6.67        6.34      3.29 o 
  -8   2  10        3.96        1.69      1.30 o 
  -7   2  10        0.05        0.93      1.23 o 
  -6   2  10       93.28       97.37      4.24 o 
  -5   2  10       78.22       74.35      3.67 o 
  -4   2  10       11.88       13.74      2.81 o 
  -3   2  10       31.76       34.88      3.66 o 
  -2   2  10       36.82       40.99      2.94 o 
  -1   2  10        5.61        7.05      1.54 o 
   0   2  10       30.55       35.71      3.16 o 
   1   2  10       30.28       36.15      3.18 o 
   2   2  10       88.96       88.99      4.10 o 
   3   2  10        5.95        9.53      2.50 o 
   4   2  10      162.50      176.33      7.82 o 
   5   2  10       36.83       31.69      6.18 o 
  -9   3  10        2.01        5.79      2.13 o 
  -8   3  10        5.70        5.59      2.19 o 
  -7   3  10        3.00        4.87      1.64 o 
  -6   3  10       26.26       26.18      2.75 o 
  -5   3  10       10.48       12.30      1.97 o 
  -4   3  10        4.16        3.42      1.31 o 
  -3   3  10        8.84       10.18      2.73 o 
  -2   3  10       42.15       48.59      4.36 o 
  -1   3  10       24.30       21.37      2.54 o 
   0   3  10       37.65       38.37      3.34 o 
   1   3  10      161.31      150.55      5.88 o 
   2   3  10       66.13       65.08      3.84 o 
   3   3  10        6.78       10.09      2.59 o 
   4   3  10       74.61       74.98      5.40 o 
  -8   4  10        1.68        1.73      1.36 o 
  -7   4  10       31.03       33.34      4.49 o 
  -6   4  10        7.00        5.15      1.81 o 
  -5   4  10      102.55      106.30      4.41 o 
  -4   4  10        5.76        6.44      2.27 o 
  -3   4  10       50.68       56.02      4.81 o 
  -2   4  10      135.63      135.89      7.00 o 
  -1   4  10       24.87       23.28      2.73 o 
   0   4  10        2.55        0.85      1.23 o 
   1   4  10       14.30       12.29      2.15 o 
   2   4  10       30.54       30.65      3.25 o 
   3   4  10       32.67       40.01      6.22 o 
  -8   5  10       57.79       62.67      4.35 o 
  -7   5  10       15.29       12.10      2.70 o 
  -6   5  10        0.09       -0.32      1.28 o 
  -5   5  10        1.22       -0.35      1.81 o 
  -4   5  10      268.36      268.63     11.25 o 
  -3   5  10       14.28       14.10      2.93 o 
  -2   5  10      225.30      228.50      8.46 o 
  -1   5  10       67.25       71.15      4.23 o 
   0   5  10       25.00       24.21      2.93 o 
   1   5  10       19.83       21.52      4.16 o 
   2   5  10        0.03       -0.15      2.27 o 
  -6   6  10        6.82        7.02      2.78 o 
  -5   6  10        0.78        0.15      3.72 o 
  -4   6  10        0.71        1.14      2.12 o 
  -3   6  10      104.89      106.27      6.15 o 
  -2   6  10        0.57        0.40      1.92 o 
  -1   6  10        6.98        5.13      2.00 o 
   0   6  10       80.25       89.50      4.70 o 
  -3   7  10       24.21       19.51      3.78 o 
  -1 -10  11        2.67        2.60      1.96 o 
   0 -10  11        4.50        3.82      1.90 o 
   1 -10  11        3.16        1.68      1.38 o 
  -4  -9  11      133.68      152.25      9.44 o 
  -3  -9  11        4.91        3.07      2.07 o 
  -2  -9  11       65.56       69.21      4.85 o 
  -1  -9  11        0.27        0.34      2.05 o 
   0  -9  11       26.23       23.46      3.25 o 
   1  -9  11        8.42        6.45      2.02 o 
   2  -9  11       41.52       37.40      2.71 o 
   3  -9  11       42.84       46.54      3.14 o 
  -5  -8  11        3.55        1.08      2.84 o 
  -4  -8  11       37.49       40.15      5.64 o 
  -3  -8  11       81.34       91.20      7.10 o 
  -2  -8  11        4.18        1.36      2.04 o 
  -1  -8  11        1.76        3.52      2.20 o 
   0  -8  11        2.33        1.09      1.86 o 
   1  -8  11        0.20       -1.43      1.43 o 
   2  -8  11        4.40        2.85      2.28 o 
   3  -8  11       52.84       55.03      3.24 o 
   4  -8  11       67.35       75.54      3.39 o 
   5  -8  11        0.02        0.09      1.22 o 
  -6  -7  11        0.79       -1.43      2.18 o 
  -5  -7  11       54.62       50.48      6.27 o 
  -4  -7  11       13.13       11.01      2.37 o 
  -3  -7  11       13.81        9.79      2.18 o 
  -2  -7  11      211.26      219.47      9.34 o 
  -1  -7  11       32.45       32.98      3.41 o 
   0  -7  11       27.66       26.42      3.06 o 
   1  -7  11        0.22        0.09      1.20 o 
   2  -7  11       17.47       13.15      2.42 o 
   3  -7  11       36.55       35.19      3.62 o 
   4  -7  11       30.34       32.92      2.90 o 
   5  -7  11        3.03        4.54      1.50 o 
  -7  -6  11        6.91       14.50      3.91 o 
  -6  -6  11       37.21       36.68      3.73 o 
  -5  -6  11       34.42       28.65      3.25 o 
  -4  -6  11        0.38        0.82      1.30 o 
  -3  -6  11       13.23        8.82      1.95 o 
  -2  -6  11        9.77        8.67      3.21 o 
  -1  -6  11       21.38       19.16      2.55 o 
   0  -6  11       27.58       18.48      5.64 o 
   1  -6  11       83.00       91.73      7.08 o 
   2  -6  11       88.04       81.44      4.40 o 
   3  -6  11       12.76        9.54      2.00 o 
   4  -6  11      152.10      156.54      5.00 o 
   5  -6  11       13.88       11.28      2.30 o 
   6  -6  11        0.51       -0.41      1.03 o 
  -8  -5  11        3.05        5.35      3.08 o 
  -7  -5  11       90.51       96.97      4.57 o 
  -6  -5  11       15.96       11.36      2.23 o 
  -5  -5  11        0.38        1.01      1.21 o 
  -4  -5  11        1.27        0.71      1.19 o 
  -3  -5  11       22.11       23.64      3.05 o 
  -2  -5  11      266.33      250.45     12.74 o 
  -1  -5  11       29.52       32.86      3.23 o 
   0  -5  11        4.82        1.73      1.21 o 
   1  -5  11       44.82       39.47      8.69 o 
   2  -5  11       58.81       60.89      4.88 o 
   3  -5  11       66.25       70.00      3.97 o 
   4  -5  11       11.32       12.50      1.96 o 
   5  -5  11      148.27      158.71      6.96 o 
   6  -5  11       12.00        9.41      3.58 o 
  -8  -4  11        1.23        2.38      1.62 o 
  -7  -4  11       52.82       44.36     10.40 o 
  -6  -4  11       50.81       56.04      3.36 o 
  -5  -4  11       32.37       30.89      2.68 o 
  -4  -4  11        4.20        2.20      3.21 o 
  -3  -4  11       16.65       15.80      3.07 o 
  -2  -4  11        7.34        7.61      1.47 o 
  -1  -4  11       17.54       18.13      2.00 o 
   0  -4  11       55.41       58.46      3.53 o 
   1  -4  11      105.95      102.37     10.83 o 
   2  -4  11        3.22        1.55      1.19 o 
   3  -4  11      109.38       99.12      4.52 o 
   4  -4  11      318.93      346.83     18.07 o 
  -8  -3  11        1.01        0.59      1.11 o 
  -7  -3  11        0.13       -0.17      1.24 o 
  -6  -3  11        8.63        9.58      1.93 o 
  -5  -3  11       69.79       71.81      3.45 o 
  -4  -3  11      446.89      457.23      8.75 o 
  -3  -3  11       22.46       23.46      2.43 o 
  -2  -3  11        0.61        1.02      1.01 o 
  -1  -3  11       56.97       53.78      2.87 o 
   0  -3  11        8.88        8.10      3.26 o 
   1  -3  11        0.42        0.23      0.73 o 
   2  -3  11        6.12        3.33      1.07 o 
   3  -3  11      115.56      120.45      3.62 o 
   4  -3  11        2.34        2.24      1.61 o 
   5  -3  11       38.19       34.68      5.62 o 
  -9  -2  11        4.59        4.29      2.13 o 
  -8  -2  11       19.43       18.80      2.19 o 
  -7  -2  11        0.86        1.06      1.09 o 
  -6  -2  11       24.00       25.07      2.52 o 
  -5  -2  11       27.66       24.40      2.46 o 
  -4  -2  11       53.85       48.95      3.75 o 
  -3  -2  11      468.57      475.14      8.72 o 
  -2  -2  11        1.29        1.80      2.04 o 
  -1  -2  11      238.65      234.97      5.70 o 
   0  -2  11      362.42      360.91      6.27 o 
   1  -2  11      307.90      300.66      5.69 o 
   2  -2  11       13.04       16.02      2.05 o 
   3  -2  11      101.24      100.72      4.46 o 
   4  -2  11      218.38      226.02      8.09 o 
   5  -2  11       76.22       71.37      4.87 o 
   6  -2  11       52.50       59.64      7.90 o 
  -9  -1  11        0.71        1.48      1.53 o 
  -8  -1  11        6.12        7.41      1.59 o 
  -7  -1  11        4.00        2.92      1.37 o 
  -6  -1  11        0.32        1.03      1.11 o 
  -5  -1  11      202.70      210.46      5.88 o 
  -4  -1  11      154.99      156.38      4.96 o 
  -3  -1  11       14.71       15.45      1.94 o 
  -2  -1  11        0.23        0.64      0.78 o 
  -1  -1  11      138.07      132.98      4.29 o 
   0  -1  11      259.83      278.77      6.16 o 
   1  -1  11        1.60        1.28      1.10 o 
   2  -1  11       19.22       17.40      2.23 o 
   3  -1  11       69.04       69.25      3.57 o 
   4  -1  11       33.55       36.85      4.22 o 
   5  -1  11       72.83       77.88      5.25 o 
  -9   0  11       71.10       62.20     11.65 o 
  -8   0  11        5.44        1.61      1.32 o 
  -7   0  11        0.54        0.48      1.08 o 
  -6   0  11        1.96        1.75      1.15 o 
  -5   0  11        3.95        2.87      1.29 o 
  -4   0  11       15.32       16.21      2.06 o 
  -3   0  11       82.51       76.98      3.52 o 
  -2   0  11       17.16       18.01      2.08 o 
  -1   0  11      222.38      224.13      5.64 o 
   0   0  11       50.92       49.61      3.29 o 
   1   0  11       60.76       63.14      3.41 o 
   2   0  11      111.94      119.57      4.63 o 
   3   0  11       65.01       67.34      5.07 o 
   4   0  11      113.52      113.76      6.24 o 
   5   0  11        8.11        6.05      2.29 o 
  -9   1  11      137.22      134.00      9.03 o 
  -8   1  11       77.00       76.47      4.33 o 
  -7   1  11       86.72       93.81      4.27 o 
  -6   1  11        7.88        5.17      1.54 o 
  -5   1  11        0.51        1.31      1.14 o 
  -4   1  11       63.94       53.38      3.31 o 
  -3   1  11       11.07       10.79      1.76 o 
  -2   1  11       82.46       72.48      3.37 o 
  -1   1  11        0.28       -1.01      1.03 o 
   0   1  11        3.97        3.08      1.31 o 
   1   1  11       63.13       58.57      3.54 o 
   2   1  11      114.27      115.03      4.71 o 
   3   1  11       44.94       55.75      5.45 o 
   4   1  11       19.11       16.70      5.68 o 
   5   1  11      154.90      156.28      7.69 o 
  -8   2  11       22.55       26.08      3.48 o 
  -7   2  11        4.69        3.86      1.50 o 
  -6   2  11        8.29        6.51      1.77 o 
  -5   2  11      233.26      240.89      6.58 o 
  -4   2  11       12.85       14.04      2.03 o 
  -3   2  11       39.30       40.20      3.11 o 
  -2   2  11        2.24        1.86      1.62 o 
  -1   2  11       37.76       42.72      3.53 o 
   0   2  11       65.97       61.66      3.54 o 
   1   2  11       26.10       35.32      3.28 o 
   2   2  11       71.19       74.65      5.36 o 
   3   2  11        1.46       -1.13      1.55 o 
   4   2  11        4.12        4.73      2.12 o 
  -8   3  11        1.78        0.14      1.33 o 
  -7   3  11       14.86       18.59      3.99 o 
  -6   3  11        2.02        2.33      1.46 o 
  -5   3  11       49.53       46.78      3.64 o 
  -4   3  11       82.95       83.09      3.93 o 
  -3   3  11       26.80       18.92      3.12 o 
  -2   3  11        5.41        7.57      3.05 o 
  -1   3  11       20.38       18.94      2.59 o 
   0   3  11        3.91        5.56      1.71 o 
   1   3  11        0.05        1.25      1.31 o 
   2   3  11       89.19       98.46      4.67 o 
   3   3  11        3.27       -0.26      1.80 o 
  -7   4  11        4.94        4.08      2.87 o 
  -6   4  11        5.69        4.16      1.72 o 
  -5   4  11        3.01       -1.12      2.96 o 
  -4   4  11       53.89       49.47      4.91 o 
  -3   4  11      183.26      191.40      7.84 o 
  -2   4  11       10.75        5.38      2.30 o 
  -1   4  11       18.64       16.54      3.61 o 
   0   4  11        0.45       -1.40      1.40 o 
   1   4  11        3.97        2.95      1.70 o 
   2   4  11       12.38       13.18      3.10 o 
  -6   5  11        8.91        8.09      2.85 o 
  -5   5  11       55.86       55.43      5.34 o 
  -4   5  11        1.02        2.29      2.13 o 
  -3   5  11        6.04        7.48      2.54 o 
  -2   5  11       26.38       28.78      3.87 o 
  -1   5  11        6.07        4.62      3.26 o 
   0   5  11       59.60       62.45      5.25 o 
  -4   6  11       86.82       83.65     10.03 o 
  -3   6  11       40.14       31.33      5.06 o 
  -2  -9  12       15.18       14.00      2.78 o 
  -1  -9  12        2.40        3.14      2.52 o 
   0  -9  12      170.94      185.49     10.71 o 
   1  -9  12       41.40       44.31      4.45 o 
   2  -9  12      182.49      199.78      6.30 o 
  -4  -8  12       61.23       62.61      7.13 o 
  -3  -8  12        7.54        0.52      2.11 o 
  -2  -8  12       13.68       11.16      3.31 o 
  -1  -8  12       42.52       44.57      5.95 o 
   0  -8  12        7.49       10.17      3.13 o 
   1  -8  12       17.95       16.42      3.86 o 
   2  -8  12        0.11        2.15      2.26 o 
   3  -8  12       89.86      101.37      5.41 o 
  -5  -7  12        2.16       -0.93      1.75 o 
  -4  -7  12        8.41        5.69      2.22 o 
  -3  -7  12       29.66       21.69      3.11 o 
  -2  -7  12       49.21       45.48      4.20 o 
  -1  -7  12       17.10       21.32      2.99 o 
   0  -7  12       32.82       32.49      3.59 o 
   1  -7  12       15.03       14.89      4.41 o 
   2  -7  12       46.89       36.55      3.75 o 
   3  -7  12        2.81        3.12      1.97 o 
   4  -7  12       76.91       79.37      8.39 o 
  -6  -6  12       33.08       24.40      3.19 o 
  -5  -6  12      188.80      191.44      7.20 o 
  -4  -6  12      226.31      247.76     11.64 o 
  -3  -6  12       10.62        7.98      2.03 o 
  -2  -6  12       22.32       24.02      3.03 o 
  -1  -6  12       19.71       20.44      3.71 o 
   0  -6  12        3.38        1.06      1.88 o 
   1  -6  12       84.35       84.26      4.64 o 
   2  -6  12       18.19       17.04      2.64 o 
   3  -6  12       16.11       13.63      2.43 o 
   4  -6  12        7.80        4.24      1.61 o 
  -7  -5  12       14.56        9.33      3.49 o 
  -6  -5  12       53.37       47.15      4.72 o 
  -5  -5  12       48.13       42.17      8.42 o 
  -4  -5  12       39.63       35.16      3.58 o 
  -3  -5  12       37.74       39.13      3.70 o 
  -2  -5  12      116.86      119.52      5.38 o 
  -1  -5  12        0.20        1.33      1.23 o 
   0  -5  12      266.82      251.23      7.75 o 
   1  -5  12        0.00        1.05      1.14 o 
   2  -5  12       16.94       17.50      2.61 o 
   3  -5  12        1.26        0.99      1.44 o 
   4  -5  12        1.99        2.14      1.50 o 
  -7  -4  12       19.24       17.68      2.85 o 
  -6  -4  12      198.89      213.15     10.29 o 
  -5  -4  12        4.60        5.40      1.47 o 
  -4  -4  12        9.65        7.65      1.61 o 
  -3  -4  12       30.87       29.35      2.70 o 
  -2  -4  12       30.23       31.84      3.39 o 
  -1  -4  12       91.69       92.63      4.63 o 
   0  -4  12        3.83        1.58      1.22 o 
   1  -4  12       85.99       94.20      4.64 o 
   2  -4  12        3.58        5.46      2.90 o 
   3  -4  12      101.77       94.76      6.44 o 
  -8  -3  12        5.85        3.26      1.88 o 
  -7  -3  12       10.49        7.52      2.11 o 
  -6  -3  12       55.12       47.22      3.45 o 
  -5  -3  12       91.43      102.10      4.30 o 
  -4  -3  12       58.15       62.79      3.42 o 
  -3  -3  12        4.48        2.24      1.37 o 
  -2  -3  12       22.70       21.76      2.80 o 
  -1  -3  12      116.86      114.12      4.22 o 
   0  -3  12      115.92      123.15      4.33 o 
   1  -3  12        0.87        0.11      0.84 o 
   2  -3  12       24.61       22.29      2.07 o 
   3  -3  12       69.96       76.10      3.78 o 
  -8  -2  12       64.69       51.95      5.88 o 
  -7  -2  12        3.91        4.61      1.48 o 
  -6  -2  12       54.31       54.13      3.59 o 
  -5  -2  12        8.54        6.65      1.67 o 
  -4  -2  12        0.06       -0.88      0.95 o 
  -3  -2  12      110.05      114.49      4.42 o 
  -2  -2  12        2.38        1.86      1.08 o 
  -1  -2  12        4.86        2.30      1.12 o 
   0  -2  12        5.96        3.53      1.16 o 
   1  -2  12       83.81       82.97      3.20 o 
   2  -2  12        4.45        3.95      1.52 o 
   3  -2  12       84.18       83.88      4.02 o 
   4  -2  12      134.11      139.17      6.67 o 
   5  -2  12        0.14        0.78      1.77 o 
  -8  -1  12        2.40        1.50      1.36 o 
  -7  -1  12       13.85       11.26      1.93 o 
  -6  -1  12       75.56       78.73      3.93 o 
  -5  -1  12      109.49      122.31      4.75 o 
  -4  -1  12       21.78       22.84      2.54 o 
  -3  -1  12      108.38      115.16      5.06 o 
  -2  -1  12       13.77       11.23      1.83 o 
  -1  -1  12      256.00      264.31      6.41 o 
   0  -1  12       35.72       35.97      3.16 o 
   1  -1  12        7.17        6.88      1.71 o 
   2  -1  12      175.26      185.65      5.89 o 
   3  -1  12        5.31        7.59      2.43 o 
   4  -1  12       34.02       36.74      5.08 o 
  -8   0  12        0.14        0.66      1.65 o 
  -7   0  12        1.06        1.75      1.41 o 
  -6   0  12        0.78       -0.60      1.14 o 
  -5   0  12        0.96        2.02      1.29 o 
  -4   0  12       17.46       16.66      2.23 o 
  -3   0  12       12.96       13.12      2.05 o 
  -2   0  12       13.25       12.74      1.97 o 
  -1   0  12       81.14       76.43      4.74 o 
   0   0  12       88.21       92.80      4.26 o 
   1   0  12      130.98      135.48      6.94 o 
   2   0  12        3.66        3.64      1.55 o 
   3   0  12        2.37        3.22      2.04 o 
   4   0  12       13.87       14.85      5.18 o 
  -8   1  12        0.25        3.97      2.03 o 
  -7   1  12       63.35       67.56      6.26 o 
  -6   1  12        0.86        1.62      1.37 o 
  -5   1  12       40.08       48.10      3.66 o 
  -4   1  12        0.02       -0.84      1.00 o 
  -3   1  12       80.03       85.53      3.91 o 
  -2   1  12      217.87      218.58     10.63 o 
  -1   1  12      131.92      125.91      9.12 o 
   0   1  12        4.12        2.76      2.04 o 
   1   1  12        0.34        0.96      1.26 o 
   2   1  12       20.24       23.49      2.88 o 
   3   1  12       56.29       69.59      5.69 o 
  -7   2  12        7.92        6.72      1.85 o 
  -6   2  12       28.59       34.62      4.54 o 
  -5   2  12        4.99        2.92      1.85 o 
  -4   2  12        0.22       -0.30      1.15 o 
  -3   2  12       11.32       15.34      5.40 o 
  -2   2  12       23.70       21.02      3.34 o 
  -1   2  12      123.04      127.43      6.64 o 
   0   2  12        2.80        0.76      1.42 o 
   1   2  12       70.70       70.22      4.07 o 
   2   2  12       32.20       33.86      3.41 o 
   3   2  12       15.34       15.22      4.85 o 
  -7   3  12       62.35       54.34      5.69 o 
  -6   3  12        0.06        0.78      1.27 o 
  -5   3  12       31.34       38.72      4.75 o 
  -4   3  12        7.26        5.71      3.65 o 
  -3   3  12        0.77        1.49      2.01 o 
  -2   3  12        2.73        0.27      1.91 o 
  -1   3  12       19.55       15.29      3.10 o 
   0   3  12      122.56      126.65      5.39 o 
   1   3  12        5.62        3.12      1.77 o 
  -6   4  12        1.84        2.70      2.36 o 
  -5   4  12        4.83        5.90      2.54 o 
  -4   4  12        3.24        2.06      2.29 o 
  -3   4  12        1.68        0.40      1.94 o 
  -2   4  12       10.40        6.34      2.63 o 
  -1   4  12       62.00       67.55      5.34 o 
   0   4  12        7.86        7.72      3.04 o 
  -2  -8  13       33.30       33.01      6.68 o 
  -1  -8  13        6.84        3.87      1.99 o 
   0  -8  13       71.00       82.99      7.25 o 
   1  -8  13      116.01      122.33      8.60 o 
  -4  -7  13        8.54        5.66      2.05 o 
  -3  -7  13        0.29       -0.99      1.44 o 
  -2  -7  13        0.24       -0.40      1.36 o 
  -1  -7  13        0.49        1.10      1.79 o 
   0  -7  13        6.67        6.01      2.07 o 
   1  -7  13       27.32       30.64      3.71 o 
   2  -7  13        0.03        0.28      1.40 o 
  -5  -6  13       84.79       88.61      5.16 o 
  -4  -6  13       33.63       26.16      3.39 o 
  -3  -6  13       43.47       40.15      4.05 o 
  -2  -6  13       56.76       50.04      5.36 o 
  -1  -6  13        1.28        1.42      1.64 o 
   0  -6  13        5.02        1.59      1.59 o 
   1  -6  13       23.92       25.41      3.21 o 
   2  -6  13       64.43       68.16      4.41 o 
   3  -6  13       35.52       29.63      3.44 o 
  -6  -5  13       38.00       32.27      3.71 o 
  -5  -5  13        4.05        3.55      2.05 o 
  -4  -5  13       20.07       19.18      3.99 o 
  -3  -5  13       18.36       17.47      2.79 o 
  -2  -5  13       47.58       42.87      3.96 o 
  -1  -5  13       35.83       38.68      3.78 o 
   0  -5  13       98.59       98.11      6.32 o 
   1  -5  13        5.53        2.67      1.55 o 
   2  -5  13       40.46       38.84      4.35 o 
   3  -5  13       25.72       24.72      3.31 o 
  -6  -4  13        3.14        4.34      2.17 o 
  -5  -4  13       41.43       38.77      3.20 o 
  -4  -4  13      135.66      139.20      7.88 o 
  -3  -4  13        2.14        2.59      1.50 o 
  -2  -4  13       36.20       31.74      3.49 o 
  -1  -4  13        3.40        2.98      1.56 o 
   0  -4  13        5.78        2.41      1.89 o 
   1  -4  13       72.06       73.82      4.33 o 
   2  -4  13       67.28       74.44      4.42 o 
   3  -4  13       41.68       44.81      5.77 o 
  -7  -3  13       23.13       21.43      2.58 o 
  -6  -3  13       26.64       23.12      2.62 o 
  -5  -3  13        0.13        0.79      1.28 o 
  -4  -3  13       13.21       14.31      3.81 o 
  -3  -3  13        3.27        1.71      1.30 o 
  -2  -3  13        5.20        5.59      1.60 o 
  -1  -3  13      113.57      122.59      7.47 o 
   0  -3  13        0.13       -0.47      0.98 o 
   1  -3  13       38.74       38.29      3.07 o 
   2  -3  13      165.34      169.32      9.20 o 
   3  -3  13       35.92       34.07      5.21 o 
  -7  -2  13       18.90       18.46      2.50 o 
  -6  -2  13      130.16      128.86      5.11 o 
  -5  -2  13      146.90      145.35      6.36 o 
  -4  -2  13        4.36        6.06      1.62 o 
  -3  -2  13        3.46        1.31      1.21 o 
  -2  -2  13       45.64       42.10      3.29 o 
  -1  -2  13      117.15      111.44      4.41 o 
   0  -2  13        0.00       -0.90      0.90 o 
   1  -2  13       66.12       62.12      3.74 o 
   2  -2  13       38.71       44.07      3.81 o 
   3  -2  13        0.48       -0.32      1.75 o 
  -7  -1  13       17.83       19.64      2.57 o 
  -6  -1  13        1.13        0.59      1.28 o 
  -5  -1  13      138.81      140.22      5.32 o 
  -4  -1  13        3.20        0.39      1.19 o 
  -3  -1  13        8.06        5.74      1.73 o 
  -2  -1  13      292.71      303.98      7.37 o 
  -1  -1  13       23.65       24.57      2.65 o 
   0  -1  13       51.16       51.33      4.72 o 
   1  -1  13       27.80       29.79      3.13 o 
   2  -1  13      148.68      162.00      5.78 o 
   3  -1  13      126.19      129.45      8.59 o 
  -7   0  13       55.91       53.41      4.55 o 
  -6   0  13       75.63       72.89      4.11 o 
  -5   0  13        0.16       -1.01      1.22 o 
  -4   0  13        1.31        0.58      1.17 o 
  -3   0  13       17.61       18.31      2.42 o 
  -2   0  13        2.14        4.19      1.93 o 
  -1   0  13       58.95       58.75      5.13 o 
   0   0  13        2.10        3.19      1.60 o 
   1   0  13        0.22       -1.30      1.30 o 
   2   0  13        4.62        2.45      2.04 o 
  -7   1  13        0.22        0.15      1.33 o 
  -6   1  13        3.28        1.14      1.44 o 
  -5   1  13       35.96       36.61      3.43 o 
  -4   1  13       27.79       27.48      2.96 o 
  -3   1  13       33.98       40.04      4.52 o 
  -2   1  13        0.03       -0.31      1.67 o 
  -1   1  13        9.67        9.84      4.30 o 
   0   1  13       81.25       87.42      4.47 o 
   1   1  13       40.34       42.76      3.86 o 
   2   1  13        4.81        2.81      1.76 o 
  -6   2  13       17.37       17.39      2.74 o 
  -5   2  13        0.17        0.59      1.43 o 
  -4   2  13       41.23       38.76      4.64 o 
  -3   2  13       22.11       23.09      3.67 o 
  -2   2  13       22.49       24.72      3.79 o 
  -1   2  13        2.40        4.31      2.23 o 
   0   2  13        9.83       12.55      2.50 o 
   1   2  13       48.88       52.99      4.95 o 
  -5   3  13        9.66        8.89      5.87 o 
  -4   3  13        0.03       -1.71      1.80 o 
  -3   3  13       33.26       30.90      4.30 o 
  -2   3  13       15.97       13.51      3.14 o 
  -1   3  13       53.54       60.70      5.59 o 
  -1  -7  14        4.60        3.97      2.05 o 
  -3  -6  14        1.09        1.08      1.59 o 
  -2  -6  14       28.75       19.41      4.07 o 
  -1  -6  14        8.39        5.60      2.09 o 
   0  -6  14        7.27        3.82      1.83 o 
   1  -6  14        0.11        1.46      1.79 o 
  -4  -5  14        3.42        2.26      1.68 o 
  -3  -5  14        1.85       -0.35      1.45 o 
  -2  -5  14       39.73       38.51      4.00 o 
  -1  -5  14       61.26       57.22      4.78 o 
   0  -5  14       23.11       16.28      2.86 o 
   1  -5  14       13.32        6.74      2.79 o 
   2  -5  14        2.65        1.15      1.63 o 
  -5  -4  14        1.29        0.92      1.56 o 
  -4  -4  14       27.46       24.89      3.39 o 
  -3  -4  14        0.30       -0.19      1.44 o 
  -2  -4  14       72.61       75.64      6.34 o 
  -1  -4  14       17.63       17.74      2.84 o 
   0  -4  14        8.49        8.52      2.17 o 
   1  -4  14       25.13       21.22      3.34 o 
   2  -4  14       27.63       14.25      4.02 o 
  -5  -3  14        3.49        3.99      1.95 o 
  -4  -3  14        6.95        5.29      1.76 o 
  -3  -3  14       58.48       58.10      4.04 o 
  -2  -3  14       13.90       13.31      2.12 o 
  -1  -3  14       22.54       24.49      3.41 o 
   0  -3  14       23.95       24.68      2.68 o 
   1  -3  14       34.04       23.92      4.69 o 
   2  -3  14        0.35       -1.71      2.12 o 
  -6  -2  14        5.99        6.33      1.81 o 
  -5  -2  14        4.69        4.08      1.65 o 
  -4  -2  14        0.54        0.96      1.27 o 
  -3  -2  14      141.64      145.64      5.42 o 
  -2  -2  14       64.69       67.55      3.87 o 
  -1  -2  14        0.04       -0.68      1.58 o 
   0  -2  14       21.97       20.01      3.28 o 
   1  -2  14       57.90       54.80      5.07 o 
   2  -2  14       63.37       74.39      4.35 o 
  -6  -1  14        1.93        3.52      1.54 o 
  -5  -1  14       30.34       30.19      3.13 o 
  -4  -1  14       15.79       14.67      2.38 o 
  -3  -1  14       68.52       73.52      5.50 o 
  -2  -1  14       83.14       70.90      3.90 o 
  -1  -1  14       11.42       13.21      4.17 o 
   0  -1  14       63.52       62.56      6.63 o 
   1  -1  14       76.06       76.84      4.33 o 
  -5   0  14       29.48       34.79      3.38 o 
  -4   0  14       35.02       34.51      3.38 o 
  -3   0  14       92.60       81.17      5.52 o 
  -2   0  14       19.65       20.29      6.44 o 
  -1   0  14        0.03       -0.92      1.81 o 
   0   0  14       87.32       98.75      6.01 o 
  -4   1  14       23.57       22.89      3.74 o 
  -3   1  14       36.00       32.53      4.31 o 
  -2   1  14       18.99       15.82      3.26 o 
  -1   1  14       78.73       85.36      6.01 o 
  -2  -3  15        7.74        4.78      3.50 o 
  -2  -2  15        9.80        8.93      2.12 o 
                                                 
